# Supplementary material for: {2-[(9,9-Dihexyl­fluoren-2-yl)carbon­yl]phen­yl}(4-meth­oxy­phen­yl)methanone
Source: Acta Crystallogr Sect E Struct Rep Online. 2012 Jun 20;68(Pt 7):o2141. doi: 10.1107/S1600536812026773 (PMC3393951; doi:10.1107/S1600536812026773)
Supplement: Supplementary file 1 [file e-68-o2141-sup1.cif]

##############################################################################
#                                                                            #
# This CIF contains the data in a paper accepted for publication in          #
# Acta Crystallographica Section E. It conforms to the requirements of       #
# Notes for Authors for Acta Crystallographica Section E, and has been       #
# peer reviewed under the auspices of the IUCr Commission on Journals.       #
#                                                                            #
# Full details of the Crystallographic Information File format               #
# are given in the paper "The Crystallographic Information File (CIF):       #
# a New Standard Archive File for Crystallography" by S. R. Hall, F. H.      #
# Allen and I. D. Brown [Acta Cryst. (1991), A47, 655-685].                  #
#                                                                            #
# The current version of the core CIF dictionary is obtainable from          #
# ftp://ftp.iucr.org/pub/cif_core.dic.                                       #
#                                                                            #
# Software is freely available for graphical display of the structure(s)     #
# in this CIF. For information consult the CIF software page                 #
# http://www.iucr.org/resources/cif/software.                                #
#                                                                            #
# This file may be used for bona fide research purposes within the           #
# scientific community so long as proper attribution is given to the journal # 
# article from which it was obtained.                                        #
#                                                                            #
##############################################################################
data_global
_audit_creation_method     SHELXL-97
_journal_date_recd_electronic     2012-05-31
_journal_date_accepted     2012-06-13
_journal_name_full     'Acta Crystallographica, Section E'
_journal_year     2012
_journal_volume     68
_journal_issue      7
_journal_page_first     o2141
_journal_page_last     o2141
_journal_paper_category     QO
_journal_paper_doi     10.1107/S1600536812026773
_journal_coeditor_code     PV2555
_publ_contact_author_name     'K. Sethusankar'
_publ_contact_author_address
;
   Department of Physics
   RKM Vivekananda College (Autonomous)
   Chennai 600 004
   India
;
_publ_contact_author_email     'ksethusankar@yahoo.co.in'
_publ_contact_author_fax     '044 091 2499 3057'
_publ_contact_author_phone     '044 091 24484170'
_publ_section_title
;
{2-[(9,9-Dihexylfluoren-2-yl)carbonyl]phenyl}(4-methoxyphenyl)methanone
;
loop_
    _publ_author_name
    _publ_author_address
    'P. Narayanan'
;  Department of Physics
   RKM Vivekananda College (Autonomous)
   Chennai 600 004
   India
;
    'K. Sethusankar'
;  Department of Physics
   RKM Vivekananda College (Autonomous)
   Chennai 600 004
   India
;
    'Meganathan Nandakumar'
;  Department of Organic Chemistry
   University of Madras
   Guindy Campus
   Chennai 600 025
   India
;
    'Arasambattu K. Mohanakrishnan'
;  Department of Organic Chemistry
   University of Madras
   Guindy Campus
   Chennai 600 025
   India
;
data_I
_audit_creation_method     SHELXL-97
_chemical_name_systematic
;
{2-[(9,9-Dihexylfluoren-2-yl)carbonyl]phenyl}(4-methoxyphenyl)methanone
;
_chemical_name_common     ?
_chemical_formula_moiety     'C40 H44 O3'
_chemical_formula_sum     'C40 H44 O3'
_chemical_formula_iupac     'C40 H44 O3'
_chemical_formula_weight     572.75
_chemical_melting_point     ?
_symmetry_cell_setting     monoclinic
_symmetry_space_group_name_H-M     'P 21/n'
_symmetry_space_group_name_Hall     '-P 2yn'
loop_
    _symmetry_equiv_pos_as_xyz
    'x, y, z'
    '-x+1/2, y+1/2, -z+1/2'
    '-x, -y, -z'
    'x-1/2, -y-1/2, z-1/2'
_cell_length_a     16.7593(10)
_cell_length_b     11.4989(6)
_cell_length_c     17.1460(10)
_cell_angle_alpha     90.00
_cell_angle_beta     90.449(2)
_cell_angle_gamma     90.00
_cell_volume     3304.2(3)
_cell_formula_units_Z     4
_cell_measurement_reflns_used     5850
_cell_measurement_theta_min     2.13
_cell_measurement_theta_max     25.06
_cell_measurement_temperature     293(2)
_exptl_crystal_description     Block
_exptl_crystal_colour     COlourless
_exptl_crystal_size_max     0.30
_exptl_crystal_size_mid     0.25
_exptl_crystal_size_min     0.20
_exptl_crystal_density_diffrn     1.151
_exptl_crystal_density_meas     ?
_exptl_crystal_density_method     'not measured'
_exptl_crystal_F_000     1232
_exptl_absorpt_coefficient_mu     0.071
_exptl_absorpt_correction_type     multi-scan
_exptl_absorpt_process_details     '(SADABS; Bruker, 2008)'
_exptl_absorpt_correction_T_min     0.979
_exptl_absorpt_correction_T_max     0.986
_exptl_special_details
;
^1^H-NMR (300 MHz, CDCl~3~): \d 7.65 -- 7.54 (m, 10H, ArH), 7.28 (broad s, 7H,
ArH), 6.76 (d, J = 8.4 Hz, 2H, ArH), 3.75 (s, 3H, OCH~3~), 1.88 -- 1.83 (m,
4H, CH~2~), 1.05 -- 0.95 (m, 12H, CH~2~), 0.71 -- 0.48 (m, 10H, CH~2~CH~3~).
^13^C-NMR (75 MHz, CDCl~3~): \d 196.7, 195.4, 163.6, 152.1, 150.8, 146.0,
140.0, 139.8, 135.8, 132.3, 130.3, 129.8, 129.7, 129.2, 128.4, 127.0, 124.0,
123.1, 120.7, 119.2, 113.6, 55.4, 55.2, 40.1, 31.5, 29.7, 23.7, 22.6, 14.0.
;
_diffrn_ambient_temperature     293(2)
_diffrn_radiation_type     MoK\a
_diffrn_radiation_wavelength     0.71073
_diffrn_radiation_source     'fine-focus sealed tube'
_diffrn_radiation_monochromator     graphite
_diffrn_measurement_device_type     'Bruker Kappa APEXII CCD'
_diffrn_measurement_method     '\w and \f scans'
_diffrn_detector_area_resol_mean     ?
_diffrn_reflns_number     28941
_diffrn_reflns_av_R_equivalents     0.0367
_diffrn_reflns_av_sigmaI/netI     0.0300
_diffrn_reflns_theta_min     2.13
_diffrn_reflns_theta_max     25.06
_diffrn_reflns_theta_full     25.06
_diffrn_measured_fraction_theta_max     0.998
_diffrn_measured_fraction_theta_full     0.998
_diffrn_reflns_limit_h_min     -18
_diffrn_reflns_limit_h_max     19
_diffrn_reflns_limit_k_min     -13
_diffrn_reflns_limit_k_max     13
_diffrn_reflns_limit_l_min     -20
_diffrn_reflns_limit_l_max     20
_diffrn_standards_number     ?
_diffrn_standards_interval_count     ?
_diffrn_standards_interval_time     ?
_diffrn_standards_decay_%     ?
_refine_special_details
;
Refinement of <i>F</i>^2^ against ALL reflections. The weighted <i>R</i>-factor
<i>wR</i> and goodness of fit <i>S</i> are based on <i>F</i>^2^, conventional
<i>R</i>-factors <i>R</i> are based on <i>F</i>, with <i>F</i> set to zero for
negative <i>F</i>^2^. The threshold expression of <i>F</i>^2^ >
\s(<i>F</i>^2^) is used only for calculating <i>R</i>-factors(gt) <i>etc</i>.
and is not relevant to the choice of reflections for refinement.
<i>R</i>-factors based on <i>F</i>^2^ are statistically about twice as large
as those based on <i>F</i>, and <i>R</i>- factors based on ALL data will be
even larger.
;
_reflns_number_total     5850
_reflns_number_gt     3875
_reflns_threshold_expression     I>2sigma(I)
_refine_ls_structure_factor_coef     Fsqd
_refine_ls_matrix_type     full
_refine_ls_R_factor_all     0.0834
_refine_ls_R_factor_gt     0.0496
_refine_ls_wR_factor_gt     0.1259
_refine_ls_wR_factor_ref     0.1526
_refine_ls_goodness_of_fit_ref     1.015
_refine_ls_restrained_S_all     1.023
_refine_ls_number_reflns     5850
_refine_ls_number_parameters     415
_refine_ls_number_restraints     16
_refine_ls_hydrogen_treatment     constr
_refine_ls_weighting_scheme     calc
_refine_ls_weighting_details
         'calc w=1/[\s^2^(Fo^2^)+(0.0686P)^2^+1.0846P] where P=(Fo^2^+2Fc^2^)/3'
_atom_sites_solution_hydrogens     geom
_atom_sites_solution_primary     direct
_atom_sites_solution_secondary     difmap
_refine_ls_shift/su_max     0.000
_refine_ls_shift/su_mean     0.000
_refine_diff_density_max     0.225
_refine_diff_density_min     -0.320
_refine_ls_extinction_method     none
_refine_ls_extinction_coef     ?
loop_
    _atom_type_symbol
    _atom_type_description
    _atom_type_scat_dispersion_real
    _atom_type_scat_dispersion_imag
    _atom_type_scat_source
    'C' 'C' 0.0033 0.0016
                         'International Tables Vol C Tables 4.2.6.8 and 6.1.1.4'
    'H' 'H' 0.0000 0.0000
                         'International Tables Vol C Tables 4.2.6.8 and 6.1.1.4'
    'O' 'O' 0.0106 0.0060
                         'International Tables Vol C Tables 4.2.6.8 and 6.1.1.4'
_computing_data_collection     'APEX2 (Bruker, 2008)'
_computing_cell_refinement     'SAINT (Bruker, 2008)'
_computing_data_reduction     'SAINT (Bruker, 2008)'
_computing_structure_solution     'SHELXS97 (Sheldrick, 2008)'
_computing_structure_refinement     'SHELXL97 (Sheldrick, 2008)'
_computing_molecular_graphics     'ORTEP-3 (Farrugia, 1997)'
_computing_publication_material
                          'SHELXL97 (Sheldrick, 2008) and  PLATON  (Spek, 2009)'
loop_
    _atom_site_type_symbol
    _atom_site_label
    _atom_site_fract_x
    _atom_site_fract_y
    _atom_site_fract_z
    _atom_site_U_iso_or_equiv
    _atom_site_adp_type
    _atom_site_calc_flag
    _atom_site_refinement_flags
    _atom_site_occupancy
    _atom_site_symmetry_multiplicity
    _atom_site_disorder_assembly
    _atom_site_disorder_group
    C C1 0.31061(12) 0.03137(16) 0.35655(11) 0.0454(5) Uani d . 1 1 . .
    C C2 0.25018(14) 0.07909(18) 0.40135(12) 0.0545(5) Uani d . 1 1 . .
    H H2 0.1976 0.0748 0.3838 0.065 Uiso calc R 1 1 . .
    C C3 0.26725(16) 0.1332(2) 0.47205(13) 0.0651(6) Uani d . 1 1 . .
    H H3 0.2264 0.1653 0.5014 0.078 Uiso calc R 1 1 . .
    C C4 0.34483(17) 0.1389(2) 0.49831(13) 0.0659(7) Uani d . 1 1 . .
    H H4 0.3565 0.1749 0.5456 0.079 Uiso calc R 1 1 . .
    C C5 0.40551(15) 0.09130(19) 0.45463(12) 0.0581(6) Uani d . 1 1 . .
    H H5 0.4578 0.0953 0.4730 0.070 Uiso calc R 1 1 . .
    C C6 0.38971(13) 0.03773(17) 0.38393(11) 0.0475(5) Uani d . 1 1 . .
    C C7 0.45891(13) -0.01675(18) 0.34216(12) 0.0517(5) Uani d . 1 1 . .
    C C8 0.29231(12) -0.04012(17) 0.28538(11) 0.0457(5) Uani d . 1 1 . .
    C C9 0.22259(12) -0.01536(16) 0.23476(11) 0.0455(5) Uani d . 1 1 . .
    C C10 0.19467(14) -0.10411(17) 0.18593(12) 0.0545(6) Uani d . 1 1 . .
    H H10 0.2202 -0.1759 0.1863 0.065 Uiso calc R 1 1 . .
    C C11 0.13056(15) -0.08704(19) 0.13784(13) 0.0651(7) Uani d . 1 1 . .
    H H11 0.1124 -0.1474 0.1063 0.078 Uiso calc R 1 1 . .
    C C12 0.09212(14) 0.02014(19) 0.13574(13) 0.0579(6) Uani d . 1 1 . .
    C C13 0.11965(13) 0.10975(17) 0.18194(12) 0.0534(5) Uani d . 1 1 . .
    H H13 0.0949 0.1821 0.1803 0.064 Uiso calc R 1 1 . .
    C C14 0.18427(13) 0.09142(17) 0.23073(12) 0.0506(5) Uani d . 1 1 . .
    H H14 0.2026 0.1523 0.2617 0.061 Uiso calc R 1 1 . .
    C C15 -0.01159(18) 0.1353(2) 0.07966(18) 0.0910(9) Uani d . 1 1 . .
    H H15A -0.0321 0.1567 0.1298 0.137 Uiso calc R 1 1 . .
    H H15B -0.0550 0.1278 0.0431 0.137 Uiso calc R 1 1 . .
    H H15C 0.0246 0.1942 0.0619 0.137 Uiso calc R 1 1 . .
    C C16 0.53327(12) 0.09642(17) 0.11768(12) 0.0493(5) Uani d . 1 1 . .
    C C17 0.56149(13) -0.00727(18) 0.14841(13) 0.0574(6) Uani d . 1 1 . .
    H H17 0.5968 -0.0532 0.1203 0.069 Uiso calc R 1 1 . .
    C C18 0.53659(13) -0.04138(18) 0.22118(13) 0.0570(6) Uani d . 1 1 . .
    H H18 0.5561 -0.1103 0.2424 0.068 Uiso calc R 1 1 . .
    C C19 0.48288(12) 0.02494(17) 0.26360(11) 0.0469(5) Uani d . 1 1 . .
    C C20 0.45431(12) 0.12945(16) 0.23247(11) 0.0468(5) Uani d . 1 1 . .
    H H20 0.4183 0.1745 0.2603 0.056 Uiso calc R 1 1 . .
    C C21 0.47998(12) 0.16521(16) 0.16004(11) 0.0458(5) Uani d . 1 1 . .
    C C22 0.45933(13) 0.27577(17) 0.11513(11) 0.0513(5) Uani d . 1 1 . .
    C C23 0.50415(14) 0.25532(17) 0.03939(12) 0.0522(5) Uani d . 1 1 . .
    C C24 0.54841(13) 0.15263(17) 0.04263(12) 0.0510(5) Uani d . 1 1 . .
    C C25 0.59410(15) 0.1189(2) -0.02029(14) 0.0624(6) Uani d . 1 1 . .
    H H25 0.6245 0.0513 -0.0179 0.075 Uiso calc R 1 1 . .
    C C26 0.59413(15) 0.1866(2) -0.08662(14) 0.0676(7) Uani d . 1 1 . .
    H H26 0.6244 0.1642 -0.1293 0.081 Uiso calc R 1 1 . .
    C C27 0.54984(16) 0.2870(2) -0.09027(13) 0.0668(7) Uani d . 1 1 . .
    H H27 0.5500 0.3315 -0.1356 0.080 Uiso calc R 1 1 . .
    C C28 0.50491(15) 0.32279(19) -0.02722(12) 0.0616(6) Uani d . 1 1 . .
    H H28 0.4756 0.3914 -0.0297 0.074 Uiso calc R 1 1 . .
    C C29 0.36895(14) 0.29072(19) 0.10095(13) 0.0606(6) Uani d . 1 1 B .
    H H29A 0.3435 0.3006 0.1512 0.073 Uiso calc R 1 1 . .
    H H29B 0.3607 0.3620 0.0718 0.073 Uiso calc R 1 1 . .
    C C30 0.32668(15) 0.1934(2) 0.05806(15) 0.0724(7) Uani d D 1 1 . .
    H H30A 0.3264 0.1258 0.0919 0.087 Uiso calc R 1 1 A 1
    H H30B 0.3582 0.1735 0.0128 0.087 Uiso calc R 1 1 A 1
    C C35 0.49149(16) 0.38429(18) 0.15852(13) 0.0639(7) Uani d . 1 1 . .
    H H35A 0.4751 0.4528 0.1295 0.077 Uiso calc R 1 1 . .
    H H35B 0.4662 0.3880 0.2091 0.077 Uiso calc R 1 1 . .
    C C36 0.58109(18) 0.3899(2) 0.17088(16) 0.0799(8) Uani d D 1 1 . .
    H H36A 0.5981 0.3204 0.1985 0.096 Uiso calc R 1 1 . .
    H H36B 0.6068 0.3897 0.1204 0.096 Uiso calc R 1 1 . .
    O O1 0.49806(10) -0.09043(15) 0.37646(9) 0.0735(5) Uani d . 1 1 . .
    O O2 0.33543(9) -0.12374(12) 0.27163(9) 0.0585(4) Uani d . 1 1 . .
    O O3 0.02933(12) 0.02748(15) 0.08580(11) 0.0861(6) Uani d . 1 1 . .
    C C31 0.2401(2) 0.2153(4) 0.0301(3) 0.0766(11) Uani d PD 0.761(3) 1 B 1
    H H31A 0.2155 0.1414 0.0169 0.092 Uiso calc PR 0.761(3) 1 B 1
    H H31B 0.2100 0.2493 0.0725 0.092 Uiso calc PR 0.761(3) 1 B 1
    C C32 0.2353(2) 0.2937(4) -0.0388(2) 0.0987(13) Uani d PD 0.761(3) 1 B 1
    H H32A 0.2638 0.2584 -0.0818 0.118 Uiso calc PR 0.761(3) 1 B 1
    H H32B 0.2616 0.3666 -0.0262 0.118 Uiso calc PR 0.761(3) 1 B 1
    C C33 0.1489(3) 0.3193(5) -0.0653(3) 0.1081(15) Uani d PD 0.761(3) 1 B 1
    H H33A 0.1180 0.3380 -0.0194 0.130 Uiso calc PR 0.761(3) 1 B 1
    H H33B 0.1495 0.3880 -0.0981 0.130 Uiso calc PR 0.761(3) 1 B 1
    C C34 0.1062(3) 0.2237(5) -0.1092(3) 0.1270(18) Uani d PD 0.761(3) 1 B 1
    H H34A 0.1351 0.2054 -0.1557 0.190 Uiso calc PR 0.761(3) 1 B 1
    H H34B 0.0533 0.2491 -0.1229 0.190 Uiso calc PR 0.761(3) 1 B 1
    H H34C 0.1029 0.1557 -0.0768 0.190 Uiso calc PR 0.761(3) 1 B 1
    C C31' 0.2566(7) 0.2666(10) 0.0262(10) 0.0766(11) Uani d PD 0.238(3) 1 B 2
    H H31C 0.2759 0.3337 -0.0022 0.092 Uiso calc PR 0.239(3) 1 B 2
    H H31D 0.2227 0.2929 0.0682 0.092 Uiso calc PR 0.239(3) 1 B 2
    C C32' 0.2105(7) 0.1834(12) -0.0288(8) 0.0987(13) Uani d PD 0.239(3) 1 B 2
    H H32C 0.2423 0.1717 -0.0751 0.118 Uiso calc PR 0.239(3) 1 B 2
    H H32D 0.2060 0.1086 -0.0029 0.118 Uiso calc PR 0.239(3) 1 B 2
    C C33' 0.1279(8) 0.2210(15) -0.0543(9) 0.1081(15) Uani d PD 0.239(3) 1 B 2
    H H33C 0.0999 0.2540 -0.0103 0.130 Uiso calc PR 0.239(3) 1 B 2
    H H33D 0.0980 0.1538 -0.0724 0.130 Uiso calc PR 0.239(3) 1 B 2
    C C34' 0.1324(12) 0.3105(15) -0.1194(10) 0.1270(18) Uani d PD 0.239(3) 1 B 2
    H H34D 0.1394 0.3866 -0.0973 0.190 Uiso calc PR 0.239(3) 1 B 2
    H H34E 0.0840 0.3086 -0.1497 0.190 Uiso calc PR 0.239(3) 1 B 2
    H H34F 0.1768 0.2929 -0.1524 0.190 Uiso calc PR 0.239(3) 1 B 2
    C C37 0.6092(2) 0.4955(3) 0.21618(19) 0.0996(10) Uani d D 1 1 D .
    H H37A 0.5891 0.5647 0.1903 0.119 Uiso calc R 1 1 . .
    H H37B 0.5860 0.4930 0.2678 0.119 Uiso calc R 1 1 . .
    C C38 0.6984(3) 0.5057(3) 0.2246(3) 0.1409(15) Uani d D 1 1 . .
    H H38A 0.7212 0.4953 0.1732 0.169 Uiso calc R 1 1 C 1
    H H38B 0.7166 0.4410 0.2564 0.169 Uiso calc R 1 1 C 1
    C C39 0.7350(7) 0.6192(7) 0.2601(5) 0.163(3) Uani d PD 0.660(6) 1 D 1
    H H39A 0.7902 0.6262 0.2443 0.195 Uiso calc PR 0.660(6) 1 D 1
    H H39B 0.7061 0.6862 0.2401 0.195 Uiso calc PR 0.660(6) 1 D 1
    C C40 0.7307(5) 0.6179(9) 0.3470(5) 0.215(5) Uani d PD 0.660(6) 1 D 1
    H H40A 0.6762 0.6261 0.3628 0.322 Uiso calc PR 0.660(6) 1 D 1
    H H40B 0.7616 0.6812 0.3678 0.322 Uiso calc PR 0.660(6) 1 D 1
    H H40C 0.7517 0.5457 0.3664 0.322 Uiso calc PR 0.660(6) 1 D 1
    C C39' 0.7240(15) 0.5801(13) 0.2974(8) 0.163(3) Uani d PD 0.340(6) 1 D 2
    H H39C 0.7030 0.5476 0.3452 0.195 Uiso calc PR 0.340(6) 1 D 2
    H H39D 0.7816 0.5860 0.3017 0.195 Uiso calc PR 0.340(6) 1 D 2
    C C40' 0.6867(10) 0.6970(17) 0.2793(10) 0.215(5) Uani d PD 0.340(6) 1 D 2
    H H40D 0.6878 0.7104 0.2240 0.322 Uiso calc PR 0.340(6) 1 D 2
    H H40E 0.7162 0.7572 0.3055 0.322 Uiso calc PR 0.340(6) 1 D 2
    H H40F 0.6324 0.6977 0.2968 0.322 Uiso calc PR 0.340(6) 1 D 2
loop_
    _atom_site_aniso_label
    _atom_site_aniso_U_11
    _atom_site_aniso_U_22
    _atom_site_aniso_U_33
    _atom_site_aniso_U_12
    _atom_site_aniso_U_13
    _atom_site_aniso_U_23
    C1 0.0565(13) 0.0385(10) 0.0413(10) -0.0018(9) 0.0009(9) 0.0056(9)
    C2 0.0606(14) 0.0524(12) 0.0503(12) -0.0024(11) -0.0004(11) 0.0004(10)
    C3 0.0820(18) 0.0612(14) 0.0521(13) 0.0023(13) 0.0086(12) -0.0026(11)
    C4 0.0913(19) 0.0623(14) 0.0440(12) -0.0041(13) -0.0054(13) -0.0053(11)
    C5 0.0689(15) 0.0567(13) 0.0485(12) -0.0056(12) -0.0122(11) 0.0074(11)
    C6 0.0596(13) 0.0412(10) 0.0418(11) -0.0014(10) -0.0039(10) 0.0105(9)
    C7 0.0567(13) 0.0457(11) 0.0525(12) -0.0010(10) -0.0096(10) 0.0095(10)
    C8 0.0511(12) 0.0395(10) 0.0465(11) -0.0053(10) 0.0041(9) 0.0051(9)
    C9 0.0539(12) 0.0391(10) 0.0435(11) -0.0035(9) 0.0019(9) 0.0003(9)
    C10 0.0706(15) 0.0405(11) 0.0524(12) 0.0057(10) -0.0056(11) -0.0045(9)
    C11 0.0899(18) 0.0452(12) 0.0600(14) 0.0012(12) -0.0187(13) -0.0115(10)
    C12 0.0688(15) 0.0513(12) 0.0533(13) 0.0004(11) -0.0143(11) -0.0006(10)
    C13 0.0637(14) 0.0399(11) 0.0563(13) 0.0028(10) -0.0036(11) -0.0012(10)
    C14 0.0625(14) 0.0395(11) 0.0498(12) -0.0055(10) -0.0019(10) -0.0050(9)
    C15 0.097(2) 0.0810(19) 0.095(2) 0.0279(16) -0.0355(17) -0.0021(16)
    C16 0.0540(13) 0.0398(11) 0.0542(12) -0.0009(9) 0.0052(10) -0.0011(9)
    C17 0.0576(14) 0.0476(12) 0.0671(14) 0.0115(10) 0.0102(11) 0.0009(11)
    C18 0.0578(13) 0.0455(12) 0.0678(15) 0.0107(10) -0.0017(11) 0.0102(11)
    C19 0.0469(12) 0.0434(11) 0.0502(11) 0.0005(9) -0.0050(9) 0.0049(9)
    C20 0.0528(12) 0.0414(10) 0.0461(11) 0.0037(9) 0.0026(9) 0.0015(9)
    C21 0.0544(12) 0.0375(10) 0.0455(11) 0.0019(9) 0.0036(9) -0.0005(9)
    C22 0.0715(15) 0.0397(11) 0.0428(11) 0.0078(10) 0.0101(10) 0.0029(9)
    C23 0.0669(14) 0.0436(11) 0.0461(11) -0.0030(10) 0.0094(10) 0.0001(9)
    C24 0.0578(13) 0.0437(11) 0.0516(12) -0.0041(10) 0.0090(10) -0.0040(9)
    C25 0.0687(15) 0.0533(13) 0.0654(15) -0.0006(11) 0.0188(12) -0.0084(11)
    C26 0.0755(17) 0.0718(16) 0.0558(14) -0.0148(14) 0.0234(12) -0.0107(12)
    C27 0.0872(18) 0.0630(15) 0.0504(13) -0.0129(14) 0.0128(13) 0.0026(11)
    C28 0.0838(17) 0.0502(12) 0.0509(13) 0.0008(12) 0.0099(12) 0.0055(10)
    C29 0.0754(16) 0.0534(13) 0.0530(13) 0.0211(12) 0.0107(11) 0.0072(10)
    C30 0.0764(18) 0.0741(16) 0.0666(15) 0.0136(14) 0.0039(13) -0.0011(13)
    C35 0.097(2) 0.0412(12) 0.0541(13) 0.0020(12) 0.0142(13) -0.0002(10)
    C36 0.105(2) 0.0618(15) 0.0732(17) -0.0115(15) 0.0058(16) -0.0099(13)
    O1 0.0780(11) 0.0756(11) 0.0669(10) 0.0208(9) -0.0090(9) 0.0236(9)
    O2 0.0630(10) 0.0490(9) 0.0634(9) 0.0061(8) -0.0038(8) -0.0058(7)
    O3 0.1017(14) 0.0675(11) 0.0883(13) 0.0143(10) -0.0470(11) -0.0115(9)
    C31 0.066(2) 0.088(3) 0.076(2) -0.007(2) 0.0060(19) -0.003(3)
    C32 0.092(3) 0.124(3) 0.080(2) 0.000(3) -0.016(2) 0.007(2)
    C33 0.101(3) 0.134(4) 0.089(3) 0.019(3) -0.024(2) -0.017(3)
    C34 0.137(5) 0.133(5) 0.110(3) -0.003(4) -0.024(3) -0.013(4)
    C31' 0.066(2) 0.088(3) 0.076(2) -0.007(2) 0.0060(19) -0.003(3)
    C32' 0.092(3) 0.124(3) 0.080(2) 0.000(3) -0.016(2) 0.007(2)
    C33' 0.101(3) 0.134(4) 0.089(3) 0.019(3) -0.024(2) -0.017(3)
    C34' 0.137(5) 0.133(5) 0.110(3) -0.003(4) -0.024(3) -0.013(4)
    C37 0.125(3) 0.0766(19) 0.097(2) -0.0186(19) -0.008(2) -0.0147(17)
    C38 0.157(4) 0.119(3) 0.146(4) -0.047(3) -0.030(3) -0.016(3)
    C39 0.180(7) 0.146(7) 0.161(8) -0.059(6) -0.023(7) -0.003(6)
    C40 0.137(6) 0.304(12) 0.204(9) 0.032(6) -0.027(5) -0.155(9)
    C39' 0.180(7) 0.146(7) 0.161(8) -0.059(6) -0.023(7) -0.003(6)
    C40' 0.137(6) 0.304(12) 0.204(9) 0.032(6) -0.027(5) -0.155(9)
_geom_special_details
;
All e.s.d.'s (except the e.s.d. in the dihedral angle between two l.s. planes)
are estimated using the full covariance matrix. The cell e.s.d.'s are taken
into account individually in the estimation of e.s.d.'s in distances, angles
and torsion angles; correlations between e.s.d.'s in cell parameters are only
used when they are defined by crystal symmetry. An approximate (isotropic)
treatment of cell e.s.d.'s is used for estimating e.s.d.'s involving l.s.
planes.
;
loop_
    _geom_bond_atom_site_label_1
    _geom_bond_atom_site_label_2
    _geom_bond_site_symmetry_2
    _geom_bond_distance
    _geom_bond_publ_flag
    C1 C2 . 1.389(3) ?
    C1 C6 . 1.405(3) ?
    C1 C8 . 1.501(3) ?
    C2 C3 . 1.390(3) ?
    C2 H2 . 0.9300 ?
    C3 C4 . 1.374(3) ?
    C3 H3 . 0.9300 ?
    C4 C5 . 1.381(3) ?
    C4 H4 . 0.9300 ?
    C5 C6 . 1.383(3) ?
    C5 H5 . 0.9300 ?
    C6 C7 . 1.505(3) ?
    C7 O1 . 1.220(2) ?
    C7 C19 . 1.488(3) ?
    C8 O2 . 1.227(2) ?
    C8 C9 . 1.478(3) ?
    C9 C14 . 1.387(3) ?
    C9 C10 . 1.398(3) ?
    C10 C11 . 1.363(3) ?
    C10 H10 . 0.9300 ?
    C11 C12 . 1.391(3) ?
    C11 H11 . 0.9300 ?
    C12 O3 . 1.354(3) ?
    C12 C13 . 1.377(3) ?
    C13 C14 . 1.379(3) ?
    C13 H13 . 0.9300 ?
    C14 H14 . 0.9300 ?
    C15 O3 . 1.420(3) ?
    C15 H15A . 0.9600 ?
    C15 H15B . 0.9600 ?
    C15 H15C . 0.9600 ?
    C16 C17 . 1.385(3) ?
    C16 C21 . 1.400(3) ?
    C16 C24 . 1.464(3) ?
    C17 C18 . 1.376(3) ?
    C17 H17 . 0.9300 ?
    C18 C19 . 1.390(3) ?
    C18 H18 . 0.9300 ?
    C19 C20 . 1.398(3) ?
    C20 C21 . 1.380(3) ?
    C20 H20 . 0.9300 ?
    C21 C22 . 1.525(3) ?
    C22 C23 . 1.524(3) ?
    C22 C29 . 1.542(3) ?
    C22 C35 . 1.548(3) ?
    C23 C28 . 1.381(3) ?
    C23 C24 . 1.395(3) ?
    C24 C25 . 1.383(3) ?
    C25 C26 . 1.378(3) ?
    C25 H25 . 0.9300 ?
    C26 C27 . 1.374(3) ?
    C26 H26 . 0.9300 ?
    C27 C28 . 1.385(3) ?
    C27 H27 . 0.9300 ?
    C28 H28 . 0.9300 ?
    C29 C30 . 1.512(3) ?
    C29 H29A . 0.9700 ?
    C29 H29B . 0.9700 ?
    C30 C31' . 1.542(9) ?
    C30 C31 . 1.546(4) ?
    C30 H30A . 0.9700 ?
    C30 H30B . 0.9700 ?
    C35 C36 . 1.516(4) ?
    C35 H35A . 0.9700 ?
    C35 H35B . 0.9700 ?
    C36 C37 . 1.515(3) ?
    C36 H36A . 0.9700 ?
    C36 H36B . 0.9700 ?
    C31 C32 . 1.489(5) ?
    C31 H31A . 0.9700 ?
    C31 H31B . 0.9700 ?
    C32 C33 . 1.542(5) ?
    C32 H32A . 0.9700 ?
    C32 H32B . 0.9700 ?
    C33 C34 . 1.510(5) ?
    C33 H33A . 0.9700 ?
    C33 H33B . 0.9700 ?
    C34 H34A . 0.9600 ?
    C34 H34B . 0.9600 ?
    C34 H34C . 0.9600 ?
    C31' C32' . 1.545(9) ?
    C31' H31C . 0.9700 ?
    C31' H31D . 0.9700 ?
    C32' C33' . 1.513(9) ?
    C32' H32C . 0.9700 ?
    C32' H32D . 0.9700 ?
    C33' C34' . 1.521(10) ?
    C33' H33C . 0.9700 ?
    C33' H33D . 0.9700 ?
    C34' H34D . 0.9600 ?
    C34' H34E . 0.9600 ?
    C34' H34F . 0.9600 ?
    C37 C38 . 1.507(4) ?
    C37 H37A . 0.9700 ?
    C37 H37B . 0.9700 ?
    C38 C39 . 1.563(7) ?
    C38 C39' . 1.570(9) ?
    C38 H38A . 0.9700 ?
    C38 H38B . 0.9700 ?
    C39 C40 . 1.493(8) ?
    C39 H39A . 0.9700 ?
    C39 H39B . 0.9700 ?
    C40 H40A . 0.9600 ?
    C40 H40B . 0.9600 ?
    C40 H40C . 0.9600 ?
    C39' C40' . 1.513(10) ?
    C39' H39C . 0.9700 ?
    C39' H39D . 0.9700 ?
    C40' H40D . 0.9600 ?
    C40' H40E . 0.9600 ?
    C40' H40F . 0.9600 ?
loop_
    _geom_angle_atom_site_label_1
    _geom_angle_atom_site_label_2
    _geom_angle_atom_site_label_3
    _geom_angle_site_symmetry_1
    _geom_angle_site_symmetry_3
    _geom_angle
    _geom_angle_publ_flag
    C2 C1 C6 . . 119.00(19) ?
    C2 C1 C8 . . 121.39(19) ?
    C6 C1 C8 . . 119.11(18) ?
    C1 C2 C3 . . 120.9(2) ?
    C1 C2 H2 . . 119.6 ?
    C3 C2 H2 . . 119.6 ?
    C4 C3 C2 . . 119.7(2) ?
    C4 C3 H3 . . 120.2 ?
    C2 C3 H3 . . 120.2 ?
    C3 C4 C5 . . 120.1(2) ?
    C3 C4 H4 . . 119.9 ?
    C5 C4 H4 . . 119.9 ?
    C4 C5 C6 . . 121.0(2) ?
    C4 C5 H5 . . 119.5 ?
    C6 C5 H5 . . 119.5 ?
    C5 C6 C1 . . 119.3(2) ?
    C5 C6 C7 . . 117.36(19) ?
    C1 C6 C7 . . 123.24(18) ?
    O1 C7 C19 . . 120.8(2) ?
    O1 C7 C6 . . 118.25(19) ?
    C19 C7 C6 . . 120.76(17) ?
    O2 C8 C9 . . 120.15(18) ?
    O2 C8 C1 . . 117.95(18) ?
    C9 C8 C1 . . 121.84(18) ?
    C14 C9 C10 . . 117.62(19) ?
    C14 C9 C8 . . 124.29(18) ?
    C10 C9 C8 . . 118.06(18) ?
    C11 C10 C9 . . 121.03(19) ?
    C11 C10 H10 . . 119.5 ?
    C9 C10 H10 . . 119.5 ?
    C10 C11 C12 . . 120.4(2) ?
    C10 C11 H11 . . 119.8 ?
    C12 C11 H11 . . 119.8 ?
    O3 C12 C13 . . 124.9(2) ?
    O3 C12 C11 . . 115.41(19) ?
    C13 C12 C11 . . 119.7(2) ?
    C12 C13 C14 . . 119.50(19) ?
    C12 C13 H13 . . 120.2 ?
    C14 C13 H13 . . 120.2 ?
    C13 C14 C9 . . 121.77(18) ?
    C13 C14 H14 . . 119.1 ?
    C9 C14 H14 . . 119.1 ?
    O3 C15 H15A . . 109.5 ?
    O3 C15 H15B . . 109.5 ?
    H15A C15 H15B . . 109.5 ?
    O3 C15 H15C . . 109.5 ?
    H15A C15 H15C . . 109.5 ?
    H15B C15 H15C . . 109.5 ?
    C17 C16 C21 . . 120.41(19) ?
    C17 C16 C24 . . 130.80(19) ?
    C21 C16 C24 . . 108.79(17) ?
    C18 C17 C16 . . 119.0(2) ?
    C18 C17 H17 . . 120.5 ?
    C16 C17 H17 . . 120.5 ?
    C17 C18 C19 . . 121.37(19) ?
    C17 C18 H18 . . 119.3 ?
    C19 C18 H18 . . 119.3 ?
    C18 C19 C20 . . 119.55(19) ?
    C18 C19 C7 . . 118.53(18) ?
    C20 C19 C7 . . 121.90(18) ?
    C21 C20 C19 . . 119.43(18) ?
    C21 C20 H20 . . 120.3 ?
    C19 C20 H20 . . 120.3 ?
    C20 C21 C16 . . 120.20(18) ?
    C20 C21 C22 . . 129.18(18) ?
    C16 C21 C22 . . 110.62(17) ?
    C23 C22 C21 . . 100.97(16) ?
    C23 C22 C29 . . 111.91(17) ?
    C21 C22 C29 . . 113.04(17) ?
    C23 C22 C35 . . 111.23(18) ?
    C21 C22 C35 . . 110.66(17) ?
    C29 C22 C35 . . 108.90(17) ?
    C28 C23 C24 . . 120.00(19) ?
    C28 C23 C22 . . 128.77(19) ?
    C24 C23 C22 . . 111.23(17) ?
    C25 C24 C23 . . 120.2(2) ?
    C25 C24 C16 . . 131.5(2) ?
    C23 C24 C16 . . 108.23(18) ?
    C26 C25 C24 . . 119.3(2) ?
    C26 C25 H25 . . 120.4 ?
    C24 C25 H25 . . 120.4 ?
    C27 C26 C25 . . 120.6(2) ?
    C27 C26 H26 . . 119.7 ?
    C25 C26 H26 . . 119.7 ?
    C26 C27 C28 . . 120.7(2) ?
    C26 C27 H27 . . 119.6 ?
    C28 C27 H27 . . 119.6 ?
    C23 C28 C27 . . 119.2(2) ?
    C23 C28 H28 . . 120.4 ?
    C27 C28 H28 . . 120.4 ?
    C30 C29 C22 . . 116.75(18) ?
    C30 C29 H29A . . 108.1 ?
    C22 C29 H29A . . 108.1 ?
    C30 C29 H29B . . 108.1 ?
    C22 C29 H29B . . 108.1 ?
    H29A C29 H29B . . 107.3 ?
    C29 C30 C31' . . 97.0(5) ?
    C29 C30 C31 . . 117.7(2) ?
    C29 C30 H30A . . 107.9 ?
    C31' C30 H30A . . 129.9 ?
    C31 C30 H30A . . 107.9 ?
    C29 C30 H30B . . 107.9 ?
    C31' C30 H30B . . 105.3 ?
    C31 C30 H30B . . 107.9 ?
    H30A C30 H30B . . 107.2 ?
    C36 C35 C22 . . 116.23(19) ?
    C36 C35 H35A . . 108.2 ?
    C22 C35 H35A . . 108.2 ?
    C36 C35 H35B . . 108.2 ?
    C22 C35 H35B . . 108.2 ?
    H35A C35 H35B . . 107.4 ?
    C37 C36 C35 . . 114.1(2) ?
    C37 C36 H36A . . 108.7 ?
    C35 C36 H36A . . 108.7 ?
    C37 C36 H36B . . 108.7 ?
    C35 C36 H36B . . 108.7 ?
    H36A C36 H36B . . 107.6 ?
    C12 O3 C15 . . 118.28(19) ?
    C32 C31 C30 . . 112.9(3) ?
    C32 C31 H31A . . 109.0 ?
    C30 C31 H31A . . 109.0 ?
    C32 C31 H31B . . 109.0 ?
    C30 C31 H31B . . 109.0 ?
    H31A C31 H31B . . 107.8 ?
    C31 C32 C33 . . 113.2(4) ?
    C31 C32 H32A . . 108.9 ?
    C33 C32 H32A . . 108.9 ?
    C31 C32 H32B . . 108.9 ?
    C33 C32 H32B . . 108.9 ?
    H32A C32 H32B . . 107.8 ?
    C34 C33 C32 . . 116.6(4) ?
    C34 C33 H33A . . 108.1 ?
    C32 C33 H33A . . 108.1 ?
    C34 C33 H33B . . 108.1 ?
    C32 C33 H33B . . 108.1 ?
    H33A C33 H33B . . 107.3 ?
    C30 C31' C32' . . 104.7(8) ?
    C30 C31' H31C . . 110.8 ?
    C32' C31' H31C . . 110.8 ?
    C30 C31' H31D . . 110.8 ?
    C32' C31' H31D . . 110.8 ?
    H31C C31' H31D . . 108.9 ?
    C33' C32' C31' . . 116.8(12) ?
    C33' C32' H32C . . 108.1 ?
    C31' C32' H32C . . 108.1 ?
    C33' C32' H32D . . 108.1 ?
    C31' C32' H32D . . 108.1 ?
    H32C C32' H32D . . 107.3 ?
    C32' C33' C34' . . 110.8(13) ?
    C32' C33' H33C . . 109.5 ?
    C34' C33' H33C . . 109.5 ?
    C32' C33' H33D . . 109.5 ?
    C34' C33' H33D . . 109.5 ?
    H33C C33' H33D . . 108.1 ?
    C33' C34' H34D . . 109.5 ?
    C33' C34' H34E . . 109.5 ?
    H34D C34' H34E . . 109.5 ?
    C33' C34' H34F . . 109.5 ?
    H34D C34' H34F . . 109.5 ?
    H34E C34' H34F . . 109.5 ?
    C38 C37 C36 . . 114.6(3) ?
    C38 C37 H37A . . 108.6 ?
    C36 C37 H37A . . 108.6 ?
    C38 C37 H37B . . 108.6 ?
    C36 C37 H37B . . 108.6 ?
    H37A C37 H37B . . 107.6 ?
    C37 C38 C39 . . 119.2(5) ?
    C37 C38 C39' . . 112.5(10) ?
    C37 C38 H38A . . 107.5 ?
    C39 C38 H38A . . 107.5 ?
    C39' C38 H38A . . 133.0 ?
    C37 C38 H38B . . 107.5 ?
    C39 C38 H38B . . 107.5 ?
    C39' C38 H38B . . 83.6 ?
    H38A C38 H38B . . 107.0 ?
    C40 C39 C38 . . 111.1(6) ?
    C40 C39 H39A . . 109.4 ?
    C38 C39 H39A . . 109.4 ?
    C40 C39 H39B . . 109.4 ?
    C38 C39 H39B . . 109.4 ?
    H39A C39 H39B . . 108.0 ?
    C40' C39' C38 . . 102.2(11) ?
    C40' C39' H39C . . 111.3 ?
    C38 C39' H39C . . 111.3 ?
    C40' C39' H39D . . 111.3 ?
    C38 C39' H39D . . 111.3 ?
    H39C C39' H39D . . 109.2 ?
    C39' C40' H40D . . 109.5 ?
    C39' C40' H40E . . 109.5 ?
    H40D C40' H40E . . 109.5 ?
    C39' C40' H40F . . 109.5 ?
    H40D C40' H40F . . 109.5 ?
    H40E C40' H40F . . 109.5 ?
loop_
    _geom_torsion_atom_site_label_1
    _geom_torsion_atom_site_label_2
    _geom_torsion_atom_site_label_3
    _geom_torsion_atom_site_label_4
    _geom_torsion_site_symmetry_1
    _geom_torsion_site_symmetry_2
    _geom_torsion_site_symmetry_3
    _geom_torsion_site_symmetry_4
    _geom_torsion
    _geom_torsion_publ_flag
    C6 C1 C2 C3 . . . . 0.4(3) ?
    C8 C1 C2 C3 . . . . 172.24(19) ?
    C1 C2 C3 C4 . . . . -0.5(3) ?
    C2 C3 C4 C5 . . . . 0.1(3) ?
    C3 C4 C5 C6 . . . . 0.3(3) ?
    C4 C5 C6 C1 . . . . -0.3(3) ?
    C4 C5 C6 C7 . . . . -177.14(19) ?
    C2 C1 C6 C5 . . . . -0.1(3) ?
    C8 C1 C6 C5 . . . . -172.05(17) ?
    C2 C1 C6 C7 . . . . 176.58(18) ?
    C8 C1 C6 C7 . . . . 4.6(3) ?
    C5 C6 C7 O1 . . . . 56.7(3) ?
    C1 C6 C7 O1 . . . . -120.0(2) ?
    C5 C6 C7 C19 . . . . -118.4(2) ?
    C1 C6 C7 C19 . . . . 64.9(3) ?
    C2 C1 C8 O2 . . . . -143.4(2) ?
    C6 C1 C8 O2 . . . . 28.4(3) ?
    C2 C1 C8 C9 . . . . 33.8(3) ?
    C6 C1 C8 C9 . . . . -154.40(18) ?
    O2 C8 C9 C14 . . . . -160.7(2) ?
    C1 C8 C9 C14 . . . . 22.2(3) ?
    O2 C8 C9 C10 . . . . 17.3(3) ?
    C1 C8 C9 C10 . . . . -159.81(19) ?
    C14 C9 C10 C11 . . . . -1.9(3) ?
    C8 C9 C10 C11 . . . . 179.9(2) ?
    C9 C10 C11 C12 . . . . 0.8(4) ?
    C10 C11 C12 O3 . . . . 179.9(2) ?
    C10 C11 C12 C13 . . . . 0.7(4) ?
    O3 C12 C13 C14 . . . . 179.9(2) ?
    C11 C12 C13 C14 . . . . -1.1(3) ?
    C12 C13 C14 C9 . . . . -0.1(3) ?
    C10 C9 C14 C13 . . . . 1.6(3) ?
    C8 C9 C14 C13 . . . . 179.57(19) ?
    C21 C16 C17 C18 . . . . -0.2(3) ?
    C24 C16 C17 C18 . . . . -179.1(2) ?
    C16 C17 C18 C19 . . . . 1.1(3) ?
    C17 C18 C19 C20 . . . . -1.0(3) ?
    C17 C18 C19 C7 . . . . -179.6(2) ?
    O1 C7 C19 C18 . . . . 17.0(3) ?
    C6 C7 C19 C18 . . . . -167.94(19) ?
    O1 C7 C19 C20 . . . . -161.6(2) ?
    C6 C7 C19 C20 . . . . 13.5(3) ?
    C18 C19 C20 C21 . . . . -0.1(3) ?
    C7 C19 C20 C21 . . . . 178.51(19) ?
    C19 C20 C21 C16 . . . . 0.9(3) ?
    C19 C20 C21 C22 . . . . -178.3(2) ?
    C17 C16 C21 C20 . . . . -0.8(3) ?
    C24 C16 C21 C20 . . . . 178.26(18) ?
    C17 C16 C21 C22 . . . . 178.58(19) ?
    C24 C16 C21 C22 . . . . -2.3(2) ?
    C20 C21 C22 C23 . . . . -177.0(2) ?
    C16 C21 C22 C23 . . . . 3.6(2) ?
    C20 C21 C22 C29 . . . . -57.3(3) ?
    C16 C21 C22 C29 . . . . 123.32(19) ?
    C20 C21 C22 C35 . . . . 65.1(3) ?
    C16 C21 C22 C35 . . . . -114.2(2) ?
    C21 C22 C23 C28 . . . . 175.9(2) ?
    C29 C22 C23 C28 . . . . 55.4(3) ?
    C35 C22 C23 C28 . . . . -66.7(3) ?
    C21 C22 C23 C24 . . . . -3.7(2) ?
    C29 C22 C23 C24 . . . . -124.25(19) ?
    C35 C22 C23 C24 . . . . 113.7(2) ?
    C28 C23 C24 C25 . . . . 1.0(3) ?
    C22 C23 C24 C25 . . . . -179.4(2) ?
    C28 C23 C24 C16 . . . . -177.0(2) ?
    C22 C23 C24 C16 . . . . 2.6(2) ?
    C17 C16 C24 C25 . . . . 1.1(4) ?
    C21 C16 C24 C25 . . . . -177.9(2) ?
    C17 C16 C24 C23 . . . . 178.8(2) ?
    C21 C16 C24 C23 . . . . -0.2(2) ?
    C23 C24 C25 C26 . . . . -1.3(3) ?
    C16 C24 C25 C26 . . . . 176.2(2) ?
    C24 C25 C26 C27 . . . . 0.5(4) ?
    C25 C26 C27 C28 . . . . 0.6(4) ?
    C24 C23 C28 C27 . . . . 0.1(3) ?
    C22 C23 C28 C27 . . . . -179.5(2) ?
    C26 C27 C28 C23 . . . . -0.9(4) ?
    C23 C22 C29 C30 . . . . 55.9(2) ?
    C21 C22 C29 C30 . . . . -57.3(2) ?
    C35 C22 C29 C30 . . . . 179.29(19) ?
    C22 C29 C30 C31' . . . . -155.6(7) ?
    C22 C29 C30 C31 . . . . -169.3(2) ?
    C23 C22 C35 C36 . . . . -50.8(3) ?
    C21 C22 C35 C36 . . . . 60.6(3) ?
    C29 C22 C35 C36 . . . . -174.56(19) ?
    C22 C35 C36 C37 . . . . -177.9(2) ?
    C13 C12 O3 C15 . . . . 0.3(4) ?
    C11 C12 O3 C15 . . . . -178.8(2) ?
    C29 C30 C31 C32 . . . . 74.2(4) ?
    C31' C30 C31 C32 . . . . 39.7(17) ?
    C30 C31 C32 C33 . . . . -178.0(3) ?
    C31 C32 C33 C34 . . . . -76.0(6) ?
    C29 C30 C31' C32' . . . . 173.4(10) ?
    C31 C30 C31' C32' . . . . -37.0(12) ?
    C30 C31' C32' C33' . . . . 166.0(11) ?
    C31' C32' C33' C34' . . . . 78.9(19) ?
    C35 C36 C37 C38 . . . . -176.5(3) ?
    C36 C37 C38 C39 . . . . 171.7(4) ?
    C36 C37 C38 C39' . . . . -156.0(7) ?
    C37 C38 C39 C40 . . . . 80.4(9) ?
    C39' C38 C39 C40 . . . . -4(2) ?
    C37 C38 C39' C40' . . . . -60.9(15) ?
    C39 C38 C39' C40' . . . . 49.0(14) ?
loop_
    _geom_hbond_atom_site_label_D
    _geom_hbond_atom_site_label_H
    _geom_hbond_atom_site_label_A
    _geom_hbond_site_symmetry_A
    _geom_hbond_distance_DH
    _geom_hbond_distance_HA
    _geom_hbond_distance_DA
    _geom_hbond_angle_DHA
    C26 H26 O2 3_655 0.93 2.58 3.470(3) 160
_iucr_refine_instructions_details
;
CELL  0.71073  16.7593  11.4989  17.1460   90.000   90.449   90.000
ZERR     4.00   0.0010   0.0006   0.0010    0.000    0.002    0.000
LATT   1
SYMM  1/2 - X, 1/2 + Y, 1/2 - Z
SFAC  C    H    O
UNIT  160  176  12
MERG   2
OMIT     1   0   1
OMIT    -1   0   1
SUMP 1.00 0.001 1. 2. 1. 3.
SUMP 1.00 0.001 1. 4. 1. 5.
DFIX 1.54 0.01 C30 C31
DFIX 1.54 0.01 C30 C31'
DFIX 1.54 0.01 C31 C32
DFIX 1.54 0.01 C31' C32'
DFIX 1.54 0.01 C32 C33
DFIX 1.54 0.01 C32' C33'
DFIX 1.54 0.01 C33 C34
DFIX 1.54 0.01 C33' C34'
DFIX 1.54 0.01 C36 C37
DFIX 1.54 0.01 C37 C38
DFIX 1.54 0.01 C38 C39
DFIX 1.54 0.01 C38 C39'
DFIX 1.54 0.01 C39 C40
DFIX 1.54 0.01 C39' C40'
EADP C39 C39'
EADP C40 C40'
EADP C31 C31'
EADP C32 C32'
EADP C33 C33'
EADP C34 C34'
FMAP   2
PLAN   30
ACTA
CONF
BOND $H
HTAB
L.S.  20
WGHT    0.068600    1.084600
FVAR       0.34510   0.76079   0.23796   0.66039   0.33981
C1    1    0.310607    0.031371    0.356553    11.00000    0.05654    0.03852 =
         0.04125    0.00557    0.00085   -0.00184
C2    1    0.250184    0.079086    0.401350    11.00000    0.06062    0.05242 =
         0.05031    0.00038   -0.00038   -0.00235
AFIX  43
H2    2    0.197611    0.074788    0.383825    11.00000   -1.20000
AFIX   0
C3    1    0.267249    0.133193    0.472048    11.00000    0.08200    0.06120 =
         0.05212   -0.00259    0.00856    0.00227
AFIX  43
H3    2    0.226373    0.165343    0.501414    11.00000   -1.20000
AFIX   0
C4    1    0.344828    0.138922    0.498314    11.00000    0.09126    0.06226 =
         0.04397   -0.00530   -0.00544   -0.00406
AFIX  43
H4    2    0.356490    0.174947    0.545609    11.00000   -1.20000
AFIX   0
C5    1    0.405508    0.091300    0.454629    11.00000    0.06886    0.05675 =
         0.04848    0.00742   -0.01220   -0.00560
AFIX  43
H5    2    0.457789    0.095300    0.473015    11.00000   -1.20000
AFIX   0
C6    1    0.389709    0.037735    0.383933    11.00000    0.05959    0.04122 =
         0.04175    0.01045   -0.00390   -0.00142
C7    1    0.458909   -0.016745    0.342157    11.00000    0.05665    0.04568 =
         0.05250    0.00953   -0.00958   -0.00095
C8    1    0.292309   -0.040117    0.285381    11.00000    0.05114    0.03954 =
         0.04647    0.00509    0.00407   -0.00532
C9    1    0.222586   -0.015360    0.234763    11.00000    0.05386    0.03910 =
         0.04355    0.00033    0.00194   -0.00352
C10   1    0.194668   -0.104110    0.185928    11.00000    0.07061    0.04049 =
         0.05235   -0.00449   -0.00555    0.00571
AFIX  43
H10   2    0.220230   -0.175896    0.186254    11.00000   -1.20000
AFIX   0
C11   1    0.130558   -0.087040    0.137844    11.00000    0.08992    0.04524 =
         0.05998   -0.01152   -0.01866    0.00115
AFIX  43
H11   2    0.112416   -0.147411    0.106267    11.00000   -1.20000
AFIX   0
C12   1    0.092123    0.020145    0.135736    11.00000    0.06881    0.05128 =
         0.05332   -0.00058   -0.01434    0.00043
C13   1    0.119654    0.109752    0.181942    11.00000    0.06375    0.03991 =
         0.05634   -0.00123   -0.00362    0.00282
AFIX  43
H13   2    0.094867    0.182079    0.180267    11.00000   -1.20000
AFIX   0
C14   1    0.184272    0.091420    0.230727    11.00000    0.06249    0.03948 =
         0.04980   -0.00498   -0.00188   -0.00552
AFIX  43
H14   2    0.202643    0.152286    0.261744    11.00000   -1.20000
AFIX   0
C15   1   -0.011588    0.135280    0.079658    11.00000    0.09689    0.08104 =
         0.09457   -0.00209   -0.03545    0.02789
AFIX 137
H15A  2   -0.032066    0.156700    0.129779    11.00000   -1.50000
H15B  2   -0.054959    0.127837    0.043092    11.00000   -1.50000
H15C  2    0.024603    0.194175    0.061949    11.00000   -1.50000
AFIX   0
C16   1    0.533271    0.096419    0.117683    11.00000    0.05398    0.03975 =
         0.05423   -0.00111    0.00523   -0.00086
C17   1    0.561494   -0.007273    0.148414    11.00000    0.05759    0.04758 =
         0.06714    0.00088    0.01025    0.01146
AFIX  43
H17   2    0.596755   -0.053152    0.120268    11.00000   -1.20000
AFIX   0
C18   1    0.536593   -0.041384    0.221179    11.00000    0.05784    0.04546 =
         0.06779    0.01016   -0.00172    0.01071
AFIX  43
H18   2    0.556111   -0.110254    0.242418    11.00000   -1.20000
AFIX   0
C19   1    0.482884    0.024936    0.263600    11.00000    0.04693    0.04338 =
         0.05016    0.00488   -0.00497    0.00053
C20   1    0.454307    0.129452    0.232465    11.00000    0.05281    0.04136 =
         0.04613    0.00150    0.00255    0.00372
AFIX  43
H20   2    0.418307    0.174493    0.260323    11.00000   -1.20000
AFIX   0
C21   1    0.479975    0.165209    0.160041    11.00000    0.05437    0.03753 =
         0.04550   -0.00049    0.00357    0.00190
C22   1    0.459331    0.275770    0.115131    11.00000    0.07153    0.03974 =
         0.04281    0.00292    0.01012    0.00776
C23   1    0.504149    0.255324    0.039393    11.00000    0.06692    0.04362 =
         0.04614    0.00013    0.00943   -0.00304
C24   1    0.548410    0.152635    0.042632    11.00000    0.05781    0.04365 =
         0.05164   -0.00396    0.00895   -0.00413
C25   1    0.594098    0.118921   -0.020291    11.00000    0.06874    0.05330 =
         0.06544   -0.00842    0.01882   -0.00057
AFIX  43
H25   2    0.624458    0.051299   -0.017868    11.00000   -1.20000
AFIX   0
C26   1    0.594134    0.186644   -0.086616    11.00000    0.07555    0.07184 =
         0.05582   -0.01073    0.02339   -0.01478
AFIX  43
H26   2    0.624412    0.164172   -0.129267    11.00000   -1.20000
AFIX   0
C27   1    0.549845    0.287037   -0.090274    11.00000    0.08724    0.06298 =
         0.05045    0.00263    0.01282   -0.01287
AFIX  43
H27   2    0.550036    0.331481   -0.135589    11.00000   -1.20000
AFIX   0
C28   1    0.504911    0.322786   -0.027216    11.00000    0.08378    0.05021 =
         0.05094    0.00550    0.00993    0.00083
AFIX  43
H28   2    0.475609    0.391386   -0.029703    11.00000   -1.20000
AFIX   0
C29   1    0.368952    0.290716    0.100953    11.00000    0.07542    0.05340 =
         0.05303    0.00717    0.01067    0.02109
AFIX  23
H29A  2    0.343538    0.300589    0.151153    11.00000   -1.20000
H29B  2    0.360742    0.362035    0.071763    11.00000   -1.20000
AFIX   0
C30   1    0.326680    0.193373    0.058062    11.00000    0.07641    0.07412 =
         0.06658   -0.00107    0.00386    0.01360
AFIX  23
H30A  2    0.326384    0.125767    0.091893    11.00000   -1.20000
H30B  2    0.358243    0.173527    0.012789    11.00000   -1.20000
AFIX   0
C35   1    0.491489    0.384293    0.158523    11.00000    0.09657    0.04117 =
         0.05410   -0.00018    0.01422    0.00200
AFIX  23
H35A  2    0.475136    0.452822    0.129539    11.00000   -1.20000
H35B  2    0.466169    0.388041    0.209140    11.00000   -1.20000
AFIX   0
C36   1    0.581089    0.389857    0.170878    11.00000    0.10487    0.06179 =
         0.07319   -0.00989    0.00585   -0.01152
AFIX  23
H36A  2    0.598136    0.320410    0.198462    11.00000   -1.20000
H36B  2    0.606764    0.389717    0.120373    11.00000   -1.20000
AFIX   0
O1    3    0.498064   -0.090425    0.376458    11.00000    0.07796    0.07559 =
         0.06692    0.02362   -0.00904    0.02080
O2    3    0.335428   -0.123744    0.271626    11.00000    0.06303    0.04904 =
         0.06344   -0.00580   -0.00380    0.00609
O3    3    0.029329    0.027478    0.085804    11.00000    0.10167    0.06749 =
         0.08830   -0.01154   -0.04701    0.01429
PART    1
C31   1    0.240075    0.215300    0.030116    21.00000    0.06575    0.08791 =
         0.07626   -0.00287    0.00603   -0.00682
AFIX  23
H31A  2    0.215485    0.141429    0.016948    21.00000   -1.20000
H31B  2    0.210013    0.249332    0.072502    21.00000   -1.20000
AFIX   0
C32   1    0.235289    0.293742   -0.038844    21.00000    0.09179    0.12428 =
         0.07970    0.00671   -0.01606    0.00049
AFIX  23
H32A  2    0.263837    0.258393   -0.081753    21.00000   -1.20000
H32B  2    0.261578    0.366583   -0.026240    21.00000   -1.20000
AFIX   0
C33   1    0.148919    0.319297   -0.065256    21.00000    0.10132    0.13399 =
         0.08860   -0.01652   -0.02425    0.01855
AFIX  23
H33A  2    0.117951    0.338018   -0.019377    21.00000   -1.20000
H33B  2    0.149544    0.388019   -0.098053    21.00000   -1.20000
AFIX   0
C34   1    0.106168    0.223683   -0.109180    21.00000    0.13745    0.13268 =
         0.11042   -0.01315   -0.02392   -0.00345
AFIX 137
H34A  2    0.135068    0.205418   -0.155722    21.00000   -1.50000
H34B  2    0.053338    0.249129   -0.122900    21.00000   -1.50000
H34C  2    0.102923    0.155725   -0.076837    21.00000   -1.50000
AFIX   0
PART    2
C31'  1    0.256562    0.266553    0.026156    31.00000    0.06575    0.08791 =
         0.07626   -0.00287    0.00603   -0.00682
AFIX  23
H31C  2    0.275933    0.333740   -0.002186    31.00000   -1.20000
H31D  2    0.222720    0.292948    0.068241    31.00000   -1.20000
AFIX   0
C32'  1    0.210514    0.183361   -0.028791    31.00000    0.09179    0.12428 =
         0.07970    0.00671   -0.01606    0.00049
AFIX  23
H32C  2    0.242334    0.171655   -0.075148    31.00000   -1.20000
H32D  2    0.205967    0.108647   -0.002940    31.00000   -1.20000
AFIX   0
C33'  1    0.127859    0.220956   -0.054344    31.00000    0.10132    0.13399 =
         0.08860   -0.01652   -0.02425    0.01855
AFIX  23
H33C  2    0.099876    0.254011   -0.010275    31.00000   -1.20000
H33D  2    0.098021    0.153760   -0.072437    31.00000   -1.20000
AFIX   0
C34'  1    0.132434    0.310539   -0.119434    31.00000    0.13745    0.13268 =
         0.11042   -0.01315   -0.02392   -0.00345
AFIX 137
H34D  2    0.139362    0.386586   -0.097292    31.00000   -1.50000
H34E  2    0.083988    0.308640   -0.149655    31.00000   -1.50000
H34F  2    0.176840    0.292927   -0.152434    31.00000   -1.50000
AFIX   0
PART    0
C37   1    0.609161    0.495483    0.216183    11.00000    0.12501    0.07656 =
         0.09699   -0.01470   -0.00784   -0.01857
AFIX  23
H37A  2    0.589139    0.564749    0.190345    11.00000   -1.20000
H37B  2    0.585999    0.492963    0.267824    11.00000   -1.20000
AFIX   0
C38   1    0.698432    0.505716    0.224586    11.00000    0.15739    0.11853 =
         0.14629   -0.01592   -0.02974   -0.04679
AFIX  23
H38A  2    0.721198    0.495325    0.173216    11.00000   -1.20000
H38B  2    0.716595    0.441034    0.256405    11.00000   -1.20000
AFIX   0
PART    1
C39   1    0.734959    0.619211    0.260095    41.00000    0.17992    0.14632 =
         0.16138   -0.00297   -0.02276   -0.05903
AFIX  23
H39A  2    0.790198    0.626244    0.244297    41.00000   -1.20000
H39B  2    0.706109    0.686156    0.240134    41.00000   -1.20000
AFIX   0
C40   1    0.730723    0.617941    0.347027    41.00000    0.13677    0.30384 =
         0.20371   -0.15451   -0.02721    0.03176
AFIX 137
H40A  2    0.676177    0.626096    0.362810    41.00000   -1.50000
H40B  2    0.761616    0.681226    0.367802    41.00000   -1.50000
H40C  2    0.751654    0.545684    0.366371    41.00000   -1.50000
AFIX   0
PART    2
C39'  1    0.723961    0.580144    0.297364    51.00000    0.17992    0.14632 =
         0.16138   -0.00297   -0.02276   -0.05903
AFIX  23
H39C  2    0.702969    0.547625    0.345201    51.00000   -1.20000
H39D  2    0.781565    0.585966    0.301711    51.00000   -1.20000
AFIX   0
C40'  1    0.686670    0.697038    0.279291    51.00000    0.13677    0.30384 =
         0.20371   -0.15451   -0.02721    0.03176
AFIX 137
H40D  2    0.687759    0.710414    0.224043    51.00000   -1.50000
H40E  2    0.716180    0.757169    0.305530    51.00000   -1.50000
H40F  2    0.632415    0.697683    0.296835    51.00000   -1.50000
HKLF    4
;
