# Supplementary material for: {2-[(9,9-Dihexyl­fluoren-2-yl)carbon­yl]phen­yl}(4-meth­oxy­phen­yl)methanone
Source: Acta Crystallogr Sect E Struct Rep Online. 2012 Jun 20;68(Pt 7):o2141. doi: 10.1107/S1600536812026773 (PMC3393951; doi:10.1107/S1600536812026773)
Supplement: Supplementary file 2 [file e-68-o2141-Isup2.hkl]

# 
# h,k,l, Fc-squared, Fo-squared, sigma(Fo-squared) and status flag 
# 
data_I
_shelx_title ' DHFDKT in P2(1)/n' 
_shelx_refln_list_code          4 
_shelx_F_calc_maximum      298.59 
_exptl_crystal_F_000      1232.00 
_reflns_d_resolution_high  0.8390 
 
loop_ 
 _symmetry_equiv_pos_as_xyz 
 'x, y, z' 
 '-x+1/2, y+1/2, -z+1/2' 
 '-x, -y, -z' 
 'x-1/2, -y-1/2, z-1/2' 
 
_cell_length_a    16.7593 
_cell_length_b    11.4989 
_cell_length_c    17.1460 
_cell_angle_alpha  90.000 
_cell_angle_beta   90.449 
_cell_angle_gamma  90.000 
 
_shelx_F_squared_multiplier     1.000 
 
loop_ 
 _refln_index_h 
 _refln_index_k 
 _refln_index_l 
 _refln_F_squared_calc 
 _refln_F_squared_meas 
 _refln_F_squared_sigma 
 _refln_observed_status 
   2   0   0    12177.83     7771.52    228.13 o 
   4   0   0    13216.66    12912.36    165.78 o 
   6   0   0      392.38      480.63     15.84 o 
   8   0   0     1716.98     1652.18     27.87 o 
  10   0   0      285.12      269.59     10.00 o 
  12   0   0       11.88       12.60      7.03 o 
  14   0   0      412.47      437.37     15.36 o 
  16   0   0        6.79        2.74      5.60 o 
  18   0   0        0.77       -7.55      7.55 o 
   1   1   0     2978.30     1874.07     41.71 o 
   2   1   0     1066.05     1091.47     11.19 o 
   3   1   0     3148.31     3484.79     34.12 o 
   4   1   0     1976.80     1887.17     18.34 o 
   5   1   0        6.90        4.39      1.09 o 
   6   1   0      403.36      371.40      5.60 o 
   7   1   0      167.01      177.35      4.18 o 
   8   1   0      911.66      945.67     17.05 o 
   9   1   0     1893.08     1786.57     22.86 o 
  10   1   0      161.84      200.32      5.75 o 
  11   1   0       17.04       16.21      2.98 o 
  12   1   0        0.51       -2.57      2.57 o 
  13   1   0       20.22       17.87      3.71 o 
  14   1   0        4.78       -3.27      3.27 o 
  15   1   0      109.11      127.62      6.90 o 
  16   1   0       12.74       13.92      5.09 o 
  17   1   0       10.56       10.26      4.86 o 
  18   1   0        7.69       14.39      5.86 o 
  19   1   0       30.16       31.27      7.10 o 
   0   2   0     7373.08     7380.92    116.40 o 
   1   2   0        4.30        1.36      0.53 o 
   2   2   0      124.89      155.03      3.99 o 
   3   2   0      510.33      451.78      5.32 o 
   4   2   0      444.86      363.85      4.73 o 
   5   2   0      641.26      689.68      9.75 o 
   6   2   0      295.53      303.40      5.46 o 
   7   2   0      230.03      260.71      5.37 o 
   8   2   0      722.37      734.45     10.96 o 
   9   2   0       52.14       48.87      2.96 o 
  10   2   0      692.47      680.80     15.15 o 
  11   2   0       12.96        8.21      2.81 o 
  12   2   0      291.36      297.01      7.54 o 
  13   2   0       82.25       73.82      4.50 o 
  14   2   0       52.17       43.82      4.75 o 
  15   2   0       69.02       71.33      6.20 o 
  16   2   0       25.90       22.91      5.25 o 
  17   2   0       13.95       13.89      5.08 o 
  18   2   0        7.33       -5.82      5.82 o 
  19   2   0        1.75        1.54      7.53 o 
   1   3   0      309.48      307.60      6.40 o 
   2   3   0       68.71       73.16      2.94 o 
   3   3   0     4033.62     3710.24     38.78 o 
   4   3   0      194.22      211.95      5.65 o 
   5   3   0      703.41      775.14      9.61 o 
   6   3   0      126.38      106.54      3.14 o 
   7   3   0       10.15       10.27      1.91 o 
   8   3   0      288.42      299.95      6.50 o 
   9   3   0      281.69      253.63      5.81 o 
  10   3   0      356.18      378.58      7.69 o 
  11   3   0        0.87        1.65      2.35 o 
  12   3   0        7.15       13.66      2.96 o 
  13   3   0      194.64      204.37      7.21 o 
  14   3   0       12.14        6.50      5.83 o 
  15   3   0      373.40      438.91     12.42 o 
  16   3   0        0.95       -5.32      5.32 o 
  17   3   0       25.10       21.93      6.82 o 
  18   3   0       10.78        8.27      6.33 o 
  19   3   0        0.38        7.58      7.71 o 
   0   4   0     3098.79     3450.35     91.06 o 
   1   4   0      434.58      470.56      8.42 o 
   2   4   0       50.87       61.57      3.97 o 
   3   4   0     1838.62     1849.67     28.85 o 
   4   4   0      186.23      203.20      4.22 o 
   5   4   0       46.03       50.33      2.16 o 
   6   4   0      903.05      872.28     10.93 o 
   7   4   0      407.30      482.51      7.98 o 
   8   4   0      111.78      106.76      3.53 o 
   9   4   0        0.91        1.59      1.52 o 
  10   4   0        4.60        8.50      2.12 o 
  11   4   0        0.03        3.06      2.33 o 
  12   4   0      311.68      319.03      7.75 o 
  13   4   0       75.79       80.06      5.83 o 
  14   4   0       10.42       11.64      5.69 o 
  15   4   0       72.88       60.37      7.52 o 
  16   4   0        0.09       -5.68      5.68 o 
  17   4   0        1.31       -1.95      5.99 o 
  18   4   0        0.11       -7.62      8.74 o 
  19   4   0       11.37        0.61      9.34 o 
   1   5   0      568.94      610.13      9.90 o 
   2   5   0      467.69      562.24     11.99 o 
   3   5   0      792.60      802.16     16.31 o 
   4   5   0       66.07       62.66      3.84 o 
   5   5   0       18.83        5.42      1.31 o 
   6   5   0      474.44      437.97      7.17 o 
   7   5   0       18.42       14.57      2.05 o 
   8   5   0        4.91        1.74      2.38 o 
   9   5   0      129.29      113.41      5.50 o 
  10   5   0       72.61       65.25      3.64 o 
  11   5   0       46.83       48.24      6.03 o 
  12   5   0       13.70        9.18      3.55 o 
  13   5   0       91.64      106.63      7.90 o 
  14   5   0        8.88       -0.83      5.37 o 
  15   5   0      116.98      107.50      8.68 o 
  16   5   0       26.34       21.72      6.77 o 
  17   5   0        9.54        7.25      6.28 o 
  18   5   0        0.26        3.26      6.38 o 
   0   6   0      424.72      437.50     13.43 o 
   1   6   0       90.76       69.21      3.17 o 
   2   6   0      170.04      167.07      5.05 o 
   3   6   0      544.08      585.49     13.10 o 
   4   6   0        0.45       -2.01      2.01 o 
   5   6   0       88.56       95.97      3.01 o 
   6   6   0        3.60       -1.56      1.56 o 
   7   6   0      776.98      840.96     12.06 o 
   8   6   0      192.97      207.35      7.15 o 
   9   6   0       16.99       10.70      3.00 o 
  10   6   0        8.45        4.88      3.26 o 
  11   6   0       63.57       81.32      5.47 o 
  12   6   0       45.54       52.55      7.67 o 
  13   6   0      433.47      487.80     15.12 o 
  14   6   0        3.47        4.58      6.70 o 
  15   6   0        0.62        0.49      5.26 o 
  16   6   0       56.37       77.73      8.54 o 
  17   6   0        7.95        2.17      6.32 o 
   1   7   0      590.76      716.68     21.38 o 
   2   7   0      172.08      186.78      4.71 o 
   3   7   0       51.34       52.56      3.53 o 
   4   7   0      108.39      134.20      6.65 o 
   5   7   0        0.54       -2.23      2.23 o 
   6   7   0       65.35       55.70      2.29 o 
   7   7   0        0.54        0.25      1.77 o 
   8   7   0       72.07       79.12      4.02 o 
   9   7   0      909.80      921.40     16.68 o 
  10   7   0       14.47       16.21      3.79 o 
  11   7   0      389.10      401.61     13.79 o 
  12   7   0      124.24      118.82      7.69 o 
  13   7   0       59.97       39.60      6.11 o 
  14   7   0       23.12        7.03      6.15 o 
  15   7   0        0.03       -6.05      6.05 o 
  16   7   0        4.67        5.84      7.47 o 
  17   7   0       14.56       -2.02      8.86 o 
   0   8   0     1888.17     1853.98     57.77 o 
   1   8   0       30.08       38.16      2.91 o 
   2   8   0      211.78      243.08      5.87 o 
   3   8   0      372.33      419.58      8.69 o 
   4   8   0       32.62       19.22      3.83 o 
   5   8   0        2.83       -1.12      2.60 o 
   6   8   0        0.24       -0.43      2.83 o 
   7   8   0      297.37      287.27      6.64 o 
   8   8   0       41.87       37.87      4.18 o 
   9   8   0      329.05      352.07      9.15 o 
  10   8   0        6.64        8.30      3.88 o 
  11   8   0      242.63      281.57     12.32 o 
  12   8   0        1.00        0.58      6.51 o 
  13   8   0       47.23       48.46      7.26 o 
  14   8   0        3.84       -4.96      6.99 o 
  15   8   0       22.15       16.55      6.93 o 
  16   8   0        3.47        1.50      7.87 o 
   1   9   0      549.23      520.99      8.60 o 
   2   9   0        0.87        2.05      2.08 o 
   3   9   0       92.41      102.62      5.30 o 
   4   9   0        0.53       -2.12      2.60 o 
   5   9   0       22.82       22.05      5.64 o 
   6   9   0      232.02      226.75     11.57 o 
   7   9   0        2.43       -1.19      4.19 o 
   8   9   0       16.91       22.51      3.20 o 
   9   9   0      153.35      161.32      6.80 o 
  10   9   0       26.55       22.93      7.62 o 
  11   9   0        6.38       -2.60      4.82 o 
  12   9   0        2.23       -5.09      5.09 o 
  13   9   0       72.36       80.08      8.24 o 
  14   9   0        1.64       -5.69      5.69 o 
  15   9   0        3.42       -2.35      9.24 o 
   0  10   0      646.62      657.29     14.88 o 
   1  10   0        5.39        4.83      2.78 o 
   2  10   0        1.83       -0.42      1.97 o 
   3  10   0      268.36      239.11      9.42 o 
   4  10   0      123.49       95.17     10.16 o 
   5  10   0        0.01       -1.78      4.25 o 
   6  10   0       42.07       51.89      5.90 o 
   7  10   0       40.24       37.09      6.18 o 
   8  10   0        0.02       -1.46      7.02 o 
   9  10   0        0.01       -1.48      2.84 o 
  10  10   0        8.37       11.03      5.15 o 
  11  10   0        4.04       -3.41      5.22 o 
  12  10   0        3.62        4.48      5.23 o 
  13  10   0       14.11        4.70      6.08 o 
   1  11   0        0.08       -2.48      2.48 o 
   2  11   0       19.91       13.41      2.53 o 
   3  11   0      510.65      535.54     14.82 o 
   4  11   0       84.65      101.82     18.20 o 
   5  11   0       32.52       14.58      7.06 o 
   6  11   0       63.85       33.91      7.93 o 
   7  11   0       22.68       18.19      7.76 o 
   8  11   0        2.83       -6.72      6.72 o 
   9  11   0       10.85        0.86      8.21 o 
  10  11   0        0.54        5.28     10.62 o 
  11  11   0        0.03        0.00      5.76 o 
   0  12   0       49.76       58.54      5.24 o 
   1  12   0        0.62        0.90      2.79 o 
   2  12   0       14.50       12.31      4.02 o 
   3  12   0      103.89      129.89      9.97 o 
   4  12   0       41.16       25.21      7.32 o 
   5  12   0        3.03        4.22      7.11 o 
   6  12   0        0.00       -5.26      6.85 o 
   7  12   0        2.77        8.63      7.84 o 
   8  12   0       13.46        3.36      8.46 o 
   9  12   0        7.22       15.06      9.01 o 
   1  13   0        3.85        1.18      4.71 o 
   2  13   0        7.66        2.59      3.70 o 
   3  13   0       93.97       92.27      9.26 o 
   4  13   0       45.17       49.35      8.81 o 
   5  13   0        4.75        0.11      7.56 o 
   6  13   0        0.00        2.02     10.58 o 
 -19   0   1        1.69       -1.54      8.58 o 
 -17   0   1        1.30       -3.75      6.99 o 
 -15   0   1       27.82       18.72      6.20 o 
 -13   0   1      290.83      308.13     19.49 o 
 -11   0   1      439.86      480.22     14.40 o 
  -9   0   1     2225.69     2275.92     41.44 o 
  -7   0   1     2799.78     2594.04     40.62 o 
  -5   0   1       29.42       14.44      1.74 o 
  -3   0   1     8266.36     8231.74    120.20 o 
   3   0   1    20490.70    20627.06    263.54 o 
   5   0   1      805.10      853.82     13.35 o 
   7   0   1     2239.26     2224.02     43.85 o 
   9   0   1      494.93      534.12     12.51 o 
  11   0   1      903.18      980.93     22.80 o 
  13   0   1       45.39       47.69      6.16 o 
  15   0   1        5.60        1.14      5.24 o 
  17   0   1        2.49       -2.53      7.30 o 
  19   0   1        9.50        1.22      7.87 o 
 -19   1   1        0.33       -0.78      5.81 o 
 -18   1   1        0.31       -3.47      5.49 o 
 -17   1   1        0.28       -4.36      4.36 o 
 -16   1   1       45.17       39.50      5.66 o 
 -15   1   1        2.42       -3.60      3.60 o 
 -14   1   1      121.82      131.14      6.30 o 
 -13   1   1       68.38       73.77      4.82 o 
 -12   1   1      531.43      507.40     10.85 o 
 -11   1   1      154.87      154.33      6.84 o 
 -10   1   1        8.89        1.12      2.43 o 
  -9   1   1      494.98      464.94      8.61 o 
  -8   1   1      111.13      119.85      4.31 o 
  -7   1   1      151.88      182.26      4.26 o 
  -6   1   1      245.06      243.32      4.58 o 
  -5   1   1     2966.06     3035.29     30.67 o 
  -4   1   1       88.49       99.17      2.31 o 
  -3   1   1      341.32      273.44      3.96 o 
  -2   1   1      438.17      310.51      4.60 o 
  -1   1   1     4884.30     3852.95     77.34 o 
   0   1   1      139.39       33.26      3.03 o 
   1   1   1      911.28      693.55     15.21 o 
   2   1   1     6548.88     6249.60     57.13 o 
   3   1   1     4563.14     4556.28     44.32 o 
   4   1   1     1669.90     1629.69     16.05 o 
   5   1   1      485.89      547.04      6.65 o 
   6   1   1       74.50       76.71      2.48 o 
   7   1   1       27.31       20.15      2.01 o 
   8   1   1     1248.58     1191.58     19.83 o 
   9   1   1      296.85      283.66      9.16 o 
  10   1   1      124.99      134.53      4.75 o 
  11   1   1      101.74       96.61      4.41 o 
  12   1   1        8.15        9.91      3.22 o 
  13   1   1       11.36        9.34      3.36 o 
  14   1   1       16.07       16.03      4.25 o 
  15   1   1       10.85        0.55      3.82 o 
  16   1   1        7.21        1.21      4.17 o 
  17   1   1       34.21       24.08      5.49 o 
  18   1   1       14.02       16.38      9.57 o 
  19   1   1       22.65       22.08      8.01 o 
 -19   2   1        8.21       -2.19      7.39 o 
 -18   2   1        8.89       10.05      7.01 o 
 -17   2   1        2.26        2.73      4.86 o 
 -16   2   1       89.86      101.14      7.15 o 
 -15   2   1       19.22       12.07      4.74 o 
 -14   2   1      302.27      296.38      8.91 o 
 -13   2   1       14.02        9.28      3.14 o 
 -12   2   1      145.96      149.80      5.53 o 
 -11   2   1      840.24      869.24     13.71 o 
 -10   2   1      352.20      368.49      7.68 o 
  -9   2   1        0.06       -1.86      1.86 o 
  -8   2   1      362.67      369.01      6.94 o 
  -7   2   1      214.85      215.55      4.85 o 
  -6   2   1       95.14       84.37      3.72 o 
  -5   2   1      250.32      285.66      7.69 o 
  -4   2   1        0.25        0.76      0.84 o 
  -3   2   1       35.53       14.50      1.03 o 
  -2   2   1     4945.04     5529.11     53.89 o 
  -1   2   1    22760.15    22716.09    255.01 o 
   0   2   1     1309.83     1287.61     13.11 o 
   1   2   1     5959.90     5911.61     62.11 o 
   2   2   1     1414.67     1528.84     13.33 o 
   3   2   1     7577.45     7937.34     72.57 o 
   4   2   1     7730.34     7599.77     73.33 o 
   5   2   1     1698.35     1631.29     18.36 o 
   6   2   1     1139.85     1084.07     13.15 o 
   7   2   1      472.82      531.91      8.40 o 
   8   2   1      376.35      402.25      7.35 o 
   9   2   1       77.56      101.48      4.94 o 
  10   2   1       16.85       13.92      2.70 o 
  11   2   1       28.02       38.33      3.39 o 
  12   2   1       27.25       28.40      3.27 o 
  13   2   1      192.24      172.95      6.06 o 
  14   2   1      135.85      139.54      6.47 o 
  15   2   1       28.17       18.36      4.83 o 
  16   2   1       14.49       -2.89      4.45 o 
  17   2   1        4.01        2.00      6.23 o 
  18   2   1       56.43       58.32      7.95 o 
  19   2   1        1.35        2.16      7.70 o 
 -19   3   1        6.60        6.79      7.85 o 
 -18   3   1        0.04       -5.69      5.69 o 
 -17   3   1        5.99        4.32      6.10 o 
 -16   3   1       11.59        6.21      5.88 o 
 -15   3   1       30.65       41.60      5.45 o 
 -14   3   1      764.27      791.10     16.99 o 
 -13   3   1       80.62       89.21      5.27 o 
 -12   3   1       16.05        9.04      2.96 o 
 -11   3   1        2.93        2.90      2.41 o 
 -10   3   1      868.69      876.93     13.22 o 
  -9   3   1       61.12       51.01      2.94 o 
  -8   3   1      425.59      438.37      8.26 o 
  -7   3   1      317.95      277.91      9.88 o 
  -6   3   1      466.43      458.54      9.37 o 
  -5   3   1      998.26     1029.76     14.28 o 
  -4   3   1     2275.99     1991.98     21.66 o 
  -3   3   1      481.38      473.19      5.77 o 
  -2   3   1        2.84       14.71      1.59 o 
  -1   3   1    17088.85    16592.13    201.77 o 
   0   3   1       34.06       18.68      1.85 o 
   1   3   1     9160.22     8802.82    104.79 o 
   2   3   1      249.77      274.75      6.89 o 
   3   3   1      366.70      369.81      4.71 o 
   4   3   1      361.80      331.38      4.42 o 
   5   3   1       94.84       96.49      2.85 o 
   6   3   1        1.61        3.31      1.35 o 
   7   3   1     2731.03     2606.03     33.00 o 
   8   3   1      140.41      155.53      4.42 o 
   9   3   1      167.24      192.87      5.14 o 
  10   3   1       49.83       40.46      3.13 o 
  11   3   1       41.76       41.17      3.32 o 
  12   3   1      243.06      256.72      6.99 o 
  13   3   1       24.11       25.90      4.07 o 
  14   3   1       12.65       -1.85      4.25 o 
  15   3   1        5.55       -4.16      4.16 o 
  16   3   1        7.32       -2.57      5.42 o 
  17   3   1        1.58        4.16      5.69 o 
  18   3   1        2.28       -6.59      6.59 o 
  19   3   1       34.67       26.37      8.65 o 
 -19   4   1       10.89       18.70     11.88 o 
 -18   4   1       20.73       12.64      6.75 o 
 -17   4   1       55.83       42.72      7.63 o 
 -16   4   1        7.63       -5.59      5.59 o 
 -15   4   1        1.82        5.72      5.76 o 
 -14   4   1      299.20      316.24     12.55 o 
 -13   4   1      179.96      168.08      7.24 o 
 -12   4   1       53.05       37.94      3.47 o 
 -11   4   1       79.99       82.38      3.84 o 
 -10   4   1       46.58       26.93      3.39 o 
  -9   4   1       22.74       13.13      3.03 o 
  -8   4   1       34.28       28.24      2.17 o 
  -7   4   1      757.27      762.62     11.12 o 
  -6   4   1      890.83      851.88     16.92 o 
  -5   4   1      661.99      755.95     11.21 o 
  -4   4   1     1590.19     1696.23     21.84 o 
  -3   4   1       41.81       31.63      2.56 o 
  -2   4   1      953.09      909.31     17.56 o 
  -1   4   1      732.05      680.52      8.42 o 
   0   4   1      273.60      254.43      4.32 o 
   1   4   1      703.41      640.77      8.08 o 
   2   4   1      159.60      151.18      3.42 o 
   3   4   1     1198.98     1247.17     13.83 o 
   4   4   1      936.59      958.92     11.19 o 
   5   4   1     3813.21     4106.34     58.64 o 
   6   4   1       33.99       33.74      1.77 o 
   7   4   1      196.91      245.89      5.32 o 
   8   4   1      258.82      258.99      5.40 o 
   9   4   1       30.58       34.63      2.75 o 
  10   4   1        9.11        9.69      2.25 o 
  11   4   1       21.99       15.93      2.74 o 
  12   4   1      364.59      390.83      8.62 o 
  13   4   1      108.73      150.26      8.82 o 
  14   4   1       15.12       14.12      5.95 o 
  15   4   1      330.13      375.99     14.04 o 
  16   4   1        7.04        2.45      6.52 o 
  17   4   1       12.99        8.53      6.23 o 
  18   4   1        0.59       -4.87      9.37 o 
  19   4   1        0.04       -6.59      9.45 o 
 -18   5   1        5.95       -7.31      8.00 o 
 -17   5   1        0.66       -2.26      6.09 o 
 -16   5   1       29.85       28.85      6.96 o 
 -15   5   1        1.69        7.10      7.53 o 
 -14   5   1       82.45      106.03      8.19 o 
 -13   5   1       16.90       10.54      5.41 o 
 -12   5   1       11.53        8.58      4.04 o 
 -11   5   1        8.68       16.99      2.75 o 
 -10   5   1        2.45       -0.23      2.15 o 
  -9   5   1      287.45      285.93      8.10 o 
  -8   5   1        4.31       -2.22      2.22 o 
  -7   5   1      493.84      500.12      9.22 o 
  -6   5   1       85.31       97.34      3.55 o 
  -5   5   1      324.62      363.97      6.59 o 
  -4   5   1     1508.94     1727.67     33.53 o 
  -3   5   1      230.15      197.43      5.72 o 
  -2   5   1      262.68      346.00      8.68 o 
  -1   5   1        0.62        1.26      0.94 o 
   0   5   1       24.74       18.99      1.40 o 
   1   5   1     1192.87     1216.44     15.64 o 
   2   5   1      189.10      190.90      4.12 o 
   3   5   1     2578.23     2657.19     35.74 o 
   4   5   1      281.18      321.91      4.83 o 
   5   5   1     1538.58     1664.91     20.10 o 
   6   5   1      344.64      370.86      6.47 o 
   7   5   1      132.13      113.09      4.28 o 
   8   5   1        0.60       -1.56      2.69 o 
   9   5   1        9.73        3.66      1.68 o 
  10   5   1      169.69      172.49      5.61 o 
  11   5   1      121.41      148.08      6.18 o 
  12   5   1     2284.42     2450.81     42.97 o 
  13   5   1       80.65       75.40      8.28 o 
  14   5   1       41.85       45.63     11.34 o 
  15   5   1        0.43       -5.33      5.33 o 
  16   5   1        8.80        3.88      6.03 o 
  17   5   1      116.01      120.23      9.61 o 
  18   5   1       22.42       10.22      9.15 o 
 -17   6   1       41.85       64.56      8.32 o 
 -16   6   1        0.00       -3.21      5.54 o 
 -15   6   1       54.09       53.35      7.19 o 
 -14   6   1        4.96       13.37      5.49 o 
 -13   6   1       84.42      103.81      8.75 o 
 -12   6   1      211.94      186.51      9.13 o 
 -11   6   1       17.10       10.00      4.73 o 
 -10   6   1       98.11      108.08      5.48 o 
  -9   6   1       15.91       10.63      3.34 o 
  -8   6   1        1.37        0.45      2.41 o 
  -7   6   1       69.92       52.05      3.13 o 
  -6   6   1      771.80      776.26     16.06 o 
  -5   6   1     1041.75     1143.96     19.77 o 
  -4   6   1      302.87      341.58     11.00 o 
  -3   6   1      104.10      117.58      5.49 o 
  -2   6   1       36.27       35.50      2.71 o 
  -1   6   1      460.97      432.93      6.51 o 
   0   6   1        1.17        4.33      1.40 o 
   1   6   1       59.07       59.96      2.18 o 
   2   6   1       14.18       10.48      1.31 o 
   3   6   1        1.64        0.57      2.14 o 
   4   6   1       43.55       46.07      2.83 o 
   5   6   1      211.57      229.90      4.16 o 
   6   6   1      182.37      213.23      4.70 o 
   7   6   1       15.84        5.20      2.54 o 
   8   6   1       14.72       14.08      2.88 o 
   9   6   1      201.91      216.77      7.24 o 
  10   6   1      288.91      281.51     10.10 o 
  11   6   1      182.40      180.43      7.58 o 
  12   6   1     1189.37     1159.64     24.61 o 
  13   6   1       46.69       63.04      7.01 o 
  14   6   1        0.42       -5.21      6.63 o 
  15   6   1      193.74      202.82     10.81 o 
  16   6   1       54.02       54.30      7.72 o 
  17   6   1        0.01       -2.27      6.13 o 
 -17   7   1       55.07       79.41     24.06 o 
 -16   7   1       27.10       26.95      7.58 o 
 -15   7   1       15.76       16.72      6.73 o 
 -14   7   1        3.84       -2.06      5.99 o 
 -13   7   1       97.61      113.30     11.32 o 
 -12   7   1       84.55       88.84      6.99 o 
 -11   7   1       59.55       55.70      5.15 o 
 -10   7   1       53.43       54.98      6.16 o 
  -9   7   1      125.10      123.63      5.76 o 
  -8   7   1      435.18      435.39      9.10 o 
  -7   7   1      536.18      560.33      9.27 o 
  -6   7   1      347.04      349.50      6.49 o 
  -5   7   1      271.91      263.58      7.93 o 
  -4   7   1      197.74      189.40      8.41 o 
  -3   7   1      252.16      261.66      8.29 o 
  -2   7   1       89.78      105.87      3.95 o 
  -1   7   1        0.32       -1.50      1.50 o 
   0   7   1      574.97      615.39     12.87 o 
   1   7   1      845.50      860.11     21.48 o 
   2   7   1     3223.60     3335.82     37.71 o 
   3   7   1     1298.76     1230.26     20.62 o 
   4   7   1      225.23      224.04      6.14 o 
   5   7   1       59.64       85.25      2.90 o 
   6   7   1        8.58        6.42      1.64 o 
   7   7   1      165.23      163.30      4.47 o 
   8   7   1      531.40      595.49     11.54 o 
   9   7   1       19.43       11.60      3.50 o 
  10   7   1       87.44       72.84      5.05 o 
  11   7   1       51.40       62.22      5.28 o 
  12   7   1       48.16       49.92     11.55 o 
  13   7   1        1.36        1.91      5.06 o 
  14   7   1        0.43       -5.53      5.53 o 
  15   7   1       22.03       15.94     12.13 o 
  16   7   1        2.01        4.35      6.94 o 
  17   7   1       53.30       45.71     11.11 o 
 -16   8   1       19.40        3.01     10.58 o 
 -15   8   1       14.50       12.64      6.97 o 
 -14   8   1       42.16       50.14      7.66 o 
 -13   8   1        0.21        0.96      5.37 o 
 -12   8   1       79.72       72.20      7.47 o 
 -11   8   1        0.13       -3.49      4.78 o 
 -10   8   1      290.79      296.26     10.88 o 
  -9   8   1       77.90       75.02      4.60 o 
  -8   8   1      108.28       98.34      4.75 o 
  -7   8   1      353.90      373.17      7.44 o 
  -6   8   1      199.70      226.77      7.50 o 
  -5   8   1       31.32       31.86      3.50 o 
  -4   8   1       24.10       32.62      4.05 o 
  -3   8   1       76.12       94.71      4.73 o 
  -2   8   1      355.46      358.78      6.28 o 
  -1   8   1       18.61       20.31      2.21 o 
   0   8   1      270.98      247.65      8.87 o 
   1   8   1        0.47       -1.15      1.92 o 
   2   8   1      910.81      957.09     13.59 o 
   3   8   1       47.37       53.07      2.66 o 
   4   8   1       76.93       74.43      5.55 o 
   5   8   1       68.49       69.36      5.07 o 
   6   8   1      284.03      276.63      5.60 o 
   7   8   1       90.47       80.61      3.82 o 
   8   8   1       63.57       52.34      4.81 o 
   9   8   1       97.87       82.16      4.87 o 
  10   8   1       32.66       36.66      5.10 o 
  11   8   1        1.10       -4.96      4.96 o 
  12   8   1       36.81       43.54     13.77 o 
  13   8   1        7.87       16.21      6.37 o 
  14   8   1        0.54       -0.93      5.66 o 
  15   8   1       14.80       15.98      7.35 o 
  16   8   1        2.08       -1.60     10.83 o 
 -15   9   1        6.14       -1.68      9.24 o 
 -14   9   1       15.93       17.45      6.83 o 
 -13   9   1        5.56        1.84      5.87 o 
 -12   9   1       27.91       19.83      6.11 o 
 -11   9   1       51.47       35.57      6.37 o 
 -10   9   1      153.95      147.26     11.48 o 
  -9   9   1       75.28       83.51      5.21 o 
  -8   9   1       11.32        4.91      3.04 o 
  -7   9   1        1.71       -1.54      4.47 o 
  -6   9   1        4.49       -0.49      5.54 o 
  -5   9   1      437.13      427.21     13.03 o 
  -4   9   1      131.20      128.33      7.13 o 
  -3   9   1      253.64      278.42      9.93 o 
  -2   9   1       16.81       22.96      2.44 o 
  -1   9   1       31.36       21.57      2.53 o 
   0   9   1       24.09       23.05      2.58 o 
   1   9   1       12.24       17.65      2.57 o 
   2   9   1      320.41      362.82      6.95 o 
   3   9   1       12.29       19.17      4.75 o 
   4   9   1        7.47        3.69      2.77 o 
   5   9   1       49.35       39.72     10.19 o 
   6   9   1       75.49       68.78      5.88 o 
   7   9   1        0.01        3.93      3.10 o 
   8   9   1       33.18       19.88      3.41 o 
   9   9   1       30.62       29.05      3.99 o 
  10   9   1        0.07       -3.36      3.36 o 
  11   9   1       21.19       10.60      5.50 o 
  12   9   1        0.02       -1.33      5.23 o 
  13   9   1        0.29       -2.94      5.63 o 
  14   9   1       19.02       19.96      6.91 o 
  15   9   1        0.18       -6.13      8.90 o 
 -13  10   1        2.82       -5.12      5.44 o 
 -12  10   1        9.35       11.29      5.51 o 
 -11  10   1        2.52       11.08      5.18 o 
 -10  10   1        0.07        1.84      4.38 o 
  -9  10   1       43.72       34.58      4.72 o 
  -8  10   1       13.63       12.38      7.53 o 
  -7  10   1       13.25       16.01      5.30 o 
  -6  10   1        0.03       -1.00      4.46 o 
  -5  10   1        6.04        5.84      4.65 o 
  -4  10   1       16.99       13.40      7.05 o 
  -3  10   1       36.24       51.04      5.66 o 
  -2  10   1       29.86       32.42      2.61 o 
  -1  10   1       21.87       18.64      2.54 o 
   0  10   1      119.11      127.76      4.96 o 
   1  10   1       49.99       40.31      3.32 o 
   2  10   1      295.27      306.14      6.60 o 
   3  10   1       42.86       35.84      3.71 o 
   4  10   1      111.58      127.43      9.83 o 
   5  10   1       67.20       85.50      6.32 o 
   6  10   1       40.17       27.80      7.32 o 
   7  10   1        0.04       -4.11      6.29 o 
   8  10   1       27.33       12.08      7.66 o 
   9  10   1        0.03       -1.14      4.12 o 
  10  10   1      104.29      109.20      7.76 o 
  11  10   1        1.44        3.76      5.56 o 
  12  10   1        5.32       -0.36      5.13 o 
  13  10   1        1.62       -3.29      5.46 o 
 -11  11   1        2.04       -2.54      6.31 o 
 -10  11   1       11.99       17.99      9.38 o 
  -9  11   1      197.57      217.72     15.19 o 
  -8  11   1       55.15       45.94     16.54 o 
  -7  11   1        0.22       -5.97      6.52 o 
  -6  11   1       34.64       45.12      6.59 o 
  -5  11   1       79.59       99.28      7.64 o 
  -4  11   1      308.62      336.64     12.23 o 
  -3  11   1        0.01        4.41      4.51 o 
  -2  11   1       17.72       23.86      2.89 o 
  -1  11   1        3.30       -1.85      2.32 o 
   0  11   1       82.96       66.88      3.44 o 
   1  11   1       40.19       51.95      4.19 o 
   2  11   1      260.45      268.65      6.15 o 
   3  11   1       16.36        8.61      4.53 o 
   4  11   1       46.49       31.58      7.36 o 
   5  11   1       15.50      -11.46     11.46 o 
   6  11   1        3.23        2.20      6.59 o 
   7  11   1        8.49        2.41      6.98 o 
   8  11   1        0.22       -7.24      7.24 o 
   9  11   1        5.84       -7.61      7.61 o 
  10  11   1        1.59       -1.69      8.26 o 
  11  11   1       19.69       25.21      9.21 o 
  -9  12   1        0.28        4.20      8.49 o 
  -8  12   1       47.47       35.47      9.52 o 
  -7  12   1       13.37       12.40      9.57 o 
  -6  12   1       92.57       99.58     11.67 o 
  -5  12   1       42.49       30.19      8.02 o 
  -4  12   1       54.90       49.15      8.52 o 
  -3  12   1       68.18       64.53      6.68 o 
  -2  12   1        7.17        9.49      2.86 o 
  -1  12   1       74.16       78.58      4.25 o 
   0  12   1        0.92       -4.40      4.76 o 
   1  12   1        9.05       14.96      3.00 o 
   2  12   1        8.43        3.84      3.83 o 
   3  12   1        3.03       -5.36      5.68 o 
   4  12   1        2.65       -7.68      7.68 o 
   5  12   1       75.55       82.73      9.53 o 
   6  12   1        0.07        0.19     13.98 o 
   7  12   1        7.31        6.53      7.51 o 
   8  12   1        9.04       -1.46      8.00 o 
   9  12   1       11.87       19.44     11.04 o 
  -5  13   1       71.39       63.65      9.71 o 
  -4  13   1        9.70       -1.42      7.00 o 
  -3  13   1        1.23        2.20      6.28 o 
  -2  13   1       45.45       31.67      4.47 o 
  -1  13   1        0.63        6.74      3.68 o 
   0  13   1        0.02        1.17      2.95 o 
   1  13   1        4.11        3.02      4.05 o 
   2  13   1       20.33       14.06      4.23 o 
   3  13   1        2.67       -0.11      6.06 o 
   4  13   1        8.42        3.65      7.00 o 
   5  13   1       15.67        7.98      7.90 o 
 -18   0   2        1.50       -7.61      7.61 o 
 -16   0   2        2.10       -5.21      5.21 o 
 -14   0   2       43.74       37.58      7.57 o 
 -12   0   2     1402.82     1435.99     39.96 o 
 -10   0   2      290.79      232.36      9.39 o 
  -8   0   2      904.63      926.03     17.74 o 
  -6   0   2        4.86        5.44      4.05 o 
  -4   0   2      451.21      445.08     12.23 o 
  -2   0   2    12252.16    11943.53    155.44 o 
   0   0   2      797.64      774.14     17.52 o 
   2   0   2      252.54      294.91      5.09 o 
   4   0   2      978.10     1036.00     15.36 o 
   6   0   2     3077.19     3001.78     45.96 o 
   8   0   2     7683.34     8058.63    118.45 o 
  10   0   2      249.13      274.65     10.19 o 
  12   0   2      143.63      155.72      8.63 o 
  14   0   2      125.08      133.90      8.90 o 
  16   0   2       38.85       21.28      8.03 o 
  18   0   2        8.40       -7.85      7.85 o 
 -19   1   2       10.36        8.05      6.39 o 
 -18   1   2        7.56        1.98      5.55 o 
 -17   1   2        4.38       -5.29      5.29 o 
 -16   1   2        0.10       -4.53      4.53 o 
 -15   1   2      133.68      122.18      6.58 o 
 -14   1   2        6.69        6.12      3.79 o 
 -13   1   2       11.34       11.72      3.58 o 
 -12   1   2        1.67        2.13      3.15 o 
 -11   1   2       66.35       61.74      3.90 o 
 -10   1   2      544.39      553.31      9.96 o 
  -9   1   2     1931.46     2110.08     26.45 o 
  -8   1   2      358.70      339.64      6.83 o 
  -7   1   2       15.80        9.95      1.87 o 
  -6   1   2      292.39      250.78      5.11 o 
  -5   1   2      163.67      164.55      3.86 o 
  -4   1   2      116.54      125.10      4.79 o 
  -3   1   2    23610.26    22568.54    233.06 o 
  -2   1   2     6653.64     6586.36     60.37 o 
  -1   1   2      814.18      873.83      9.17 o 
   0   1   2     4463.97     4175.21     38.29 o 
   1   1   2      313.78      366.73      4.05 o 
   2   1   2     6007.58     6047.43     58.36 o 
   3   1   2    11474.31    11147.29    101.33 o 
   4   1   2    16987.25    17220.72    155.83 o 
   5   1   2    12879.32    13084.34    125.32 o 
   6   1   2    11874.51    11833.41    120.54 o 
   7   1   2     4218.81     4181.15     44.65 o 
   8   1   2        1.87       12.87      2.55 o 
   9   1   2      146.00      132.86      4.66 o 
  10   1   2      416.63      383.59      7.99 o 
  11   1   2      174.40      168.47      5.72 o 
  12   1   2        0.61       -2.69      2.69 o 
  13   1   2       41.02       52.40      4.36 o 
  14   1   2        3.06        0.11      3.47 o 
  15   1   2       50.72       41.53      4.75 o 
  16   1   2        0.86       -2.81      4.25 o 
  17   1   2       34.69       31.31      5.50 o 
  18   1   2        0.05       -2.21      5.19 o 
  19   1   2        0.00        2.02      5.81 o 
 -19   2   2       11.20        7.56     14.05 o 
 -18   2   2       29.38       26.35      7.05 o 
 -17   2   2        3.93       -4.64      4.64 o 
 -16   2   2       18.40        9.16      5.13 o 
 -15   2   2       91.08      111.05      7.07 o 
 -14   2   2       78.29       73.36      5.38 o 
 -13   2   2        1.57       -1.12      2.96 o 
 -12   2   2      265.79      307.98      8.21 o 
 -11   2   2      448.92      509.00      9.76 o 
 -10   2   2       80.84       98.00      4.33 o 
  -9   2   2      413.46      469.23      8.52 o 
  -8   2   2       11.45       26.81      2.56 o 
  -7   2   2      116.61      111.94      4.43 o 
  -6   2   2      457.69      420.47      6.92 o 
  -5   2   2      605.15      651.30      9.19 o 
  -4   2   2       61.17       59.18      1.99 o 
  -3   2   2     5557.26     5669.22     55.04 o 
  -2   2   2    43818.30    39770.47    345.76 o 
  -1   2   2     1574.56     1998.04     23.14 o 
   0   2   2    51217.37    45126.83    622.94 o 
   1   2   2     8663.02     8485.83     80.98 o 
   2   2   2    28141.14    27008.09    243.38 o 
   3   2   2    16791.08    17094.07    162.99 o 
   4   2   2    13873.54    13416.68    128.26 o 
   5   2   2     7639.63     8025.39     87.85 o 
   6   2   2     1608.76     1865.99     21.13 o 
   7   2   2      224.21      224.80      6.20 o 
   8   2   2      501.03      458.49      8.10 o 
   9   2   2      405.47      465.99     10.09 o 
  10   2   2      524.22      575.06     10.16 o 
  11   2   2       84.16       73.16      4.06 o 
  12   2   2       89.31      107.83      5.76 o 
  13   2   2       58.45       58.70      4.65 o 
  14   2   2        3.18       -3.46      3.46 o 
  15   2   2        7.65        3.69      4.49 o 
  16   2   2        5.91       -4.25      4.25 o 
  17   2   2        0.63        2.15      4.76 o 
  18   2   2        0.05       -5.88      5.88 o 
  19   2   2        0.35       -2.05      7.49 o 
 -19   3   2        2.27        0.49      7.36 o 
 -18   3   2       27.63       27.79      7.10 o 
 -17   3   2       41.27       32.94      7.06 o 
 -16   3   2       31.13       21.76      6.45 o 
 -15   3   2        2.51        9.31      4.65 o 
 -14   3   2      111.79       95.42      6.62 o 
 -13   3   2       60.91       67.95      5.94 o 
 -12   3   2        0.01       -2.52      2.52 o 
 -11   3   2        6.46        2.73      2.50 o 
 -10   3   2        0.03       -2.10      2.10 o 
  -9   3   2       18.79       18.23      2.42 o 
  -8   3   2      135.59      175.61      5.51 o 
  -7   3   2       36.16       38.63      2.72 o 
  -6   3   2        3.60       -1.46      1.46 o 
  -5   3   2      165.77      180.25      4.24 o 
  -4   3   2        9.55        9.75      1.10 o 
  -3   3   2      411.68      456.09      6.53 o 
  -2   3   2    13812.55    13494.29    129.46 o 
  -1   3   2        1.67        1.42      0.57 o 
   0   3   2     1253.45     1156.39     11.98 o 
   1   3   2     3153.00     3073.50     30.13 o 
   2   3   2     2403.13     2490.58     23.54 o 
   3   3   2       75.80       51.19      1.87 o 
   4   3   2     5516.74     5619.12     57.95 o 
   5   3   2      269.87      349.93      6.74 o 
   6   3   2     1101.71     1058.33     13.90 o 
   7   3   2       98.79       88.59      3.54 o 
   8   3   2      224.12      200.44      5.05 o 
   9   3   2      863.88      891.73     13.14 o 
  10   3   2      248.71      253.88      8.11 o 
  11   3   2       23.24       18.89      2.86 o 
  12   3   2       25.19       11.06      3.14 o 
  13   3   2       33.15       35.25      4.23 o 
  14   3   2        0.02       -4.11      4.11 o 
  15   3   2       61.84       65.46      6.75 o 
  16   3   2       21.10       19.89      6.18 o 
  17   3   2        6.08       -5.67      5.71 o 
  18   3   2        1.55       -5.78      5.78 o 
  19   3   2        1.20        9.33      8.07 o 
 -19   4   2        9.02        7.04     10.35 o 
 -18   4   2        1.45       -6.03      6.03 o 
 -17   4   2       33.30       35.07      7.37 o 
 -16   4   2      132.56      163.54     10.08 o 
 -15   4   2       60.55       69.32      7.43 o 
 -14   4   2        2.87        0.77      5.16 o 
 -13   4   2        0.01       -3.68      3.68 o 
 -12   4   2      194.52      208.78      7.23 o 
 -11   4   2       45.17       54.77      3.53 o 
 -10   4   2       34.99       27.66      2.67 o 
  -9   4   2       17.14       18.86      2.61 o 
  -8   4   2       27.28       27.70      2.55 o 
  -7   4   2        8.92        3.04      1.16 o 
  -6   4   2     2894.47     2893.61     31.18 o 
  -5   4   2      369.40      365.53      6.75 o 
  -4   4   2       65.37       73.87      2.95 o 
  -3   4   2       41.61       30.26      1.47 o 
  -2   4   2       23.23       17.74      1.23 o 
  -1   4   2      108.32      129.91      3.06 o 
   0   4   2      327.69      311.04      3.96 o 
   1   4   2      366.77      330.80      5.35 o 
   2   4   2       10.04        8.64      1.34 o 
   3   4   2      165.84      206.62      3.86 o 
   4   4   2       85.84       81.32      2.76 o 
   5   4   2      116.18      112.47      2.52 o 
   6   4   2        1.01        0.06      0.92 o 
   7   4   2     1186.75     1361.67     17.82 o 
   8   4   2        3.68        3.89      1.77 o 
   9   4   2      127.86      121.17      4.56 o 
  10   4   2      158.14      150.55      4.85 o 
  11   4   2       99.25       94.89      5.24 o 
  12   4   2        6.44        2.29      3.08 o 
  13   4   2      171.50      164.17      7.63 o 
  14   4   2       94.53       98.85      7.93 o 
  15   4   2        7.31        2.25      5.80 o 
  16   4   2       45.29       41.68      7.11 o 
  17   4   2        0.65       -5.58      5.58 o 
  18   4   2        0.08       -1.69      6.14 o 
 -18   5   2       34.40       19.20      7.33 o 
 -17   5   2        1.79       -1.00      5.97 o 
 -16   5   2       20.73       19.14      6.60 o 
 -15   5   2      275.03      293.81     20.55 o 
 -14   5   2       18.71       19.11      5.89 o 
 -13   5   2      313.46      351.65     13.38 o 
 -12   5   2        1.64       -4.36      4.39 o 
 -11   5   2       33.08       41.22      3.89 o 
 -10   5   2       15.49       21.31      3.24 o 
  -9   5   2      447.50      438.14     10.31 o 
  -8   5   2      280.80      277.61      8.29 o 
  -7   5   2       61.84       71.76      3.97 o 
  -6   5   2       23.09       14.00      2.09 o 
  -5   5   2      478.76      529.91      8.77 o 
  -4   5   2      819.39      849.93     11.03 o 
  -3   5   2        8.61       -0.96      0.96 o 
  -2   5   2       28.72       16.44      1.34 o 
  -1   5   2     1356.29     1296.53     15.51 o 
   0   5   2      624.04      684.36      9.54 o 
   1   5   2     2054.37     2226.14     27.55 o 
   2   5   2      142.03      129.13      2.97 o 
   3   5   2     3895.97     4072.76     42.19 o 
   4   5   2       76.80       83.83      2.83 o 
   5   5   2      102.72       92.73      3.09 o 
   6   5   2       18.97       20.57      2.11 o 
   7   5   2       67.70       95.66      5.37 o 
   8   5   2      231.18      218.53      5.52 o 
   9   5   2       19.26       14.56      1.75 o 
  10   5   2        2.12       -0.65      1.79 o 
  11   5   2       86.16       80.15      5.04 o 
  12   5   2        2.92       -5.37      5.37 o 
  13   5   2      781.77      860.26     20.84 o 
  14   5   2      245.32      307.57     15.59 o 
  15   5   2       63.79       63.86      7.60 o 
  16   5   2       32.62       33.55      7.19 o 
  17   5   2        0.11       -5.88      5.88 o 
  18   5   2       21.82       18.95      7.24 o 
 -17   6   2        1.57       -1.67      6.42 o 
 -16   6   2        0.11       -2.46      5.48 o 
 -15   6   2        1.80        0.55      5.27 o 
 -14   6   2       41.66       44.52      6.47 o 
 -13   6   2        4.53        0.06      4.71 o 
 -12   6   2       92.88       69.49      6.55 o 
 -11   6   2       75.38       90.66      5.65 o 
 -10   6   2      118.42      124.63      7.02 o 
  -9   6   2       26.63       40.62      3.79 o 
  -8   6   2      129.18      149.96      6.04 o 
  -7   6   2       12.70        7.04      2.24 o 
  -6   6   2     1200.61     1229.36     17.52 o 
  -5   6   2      474.50      564.07     12.22 o 
  -4   6   2        3.32        0.66      1.38 o 
  -3   6   2      478.59      430.67      7.63 o 
  -2   6   2      282.06      297.78      5.13 o 
  -1   6   2      657.69      735.74      9.60 o 
   0   6   2       43.94       54.59      2.85 o 
   1   6   2      316.72      431.51     10.09 o 
   2   6   2        6.28        6.84      1.33 o 
   3   6   2       71.88       72.92      2.55 o 
   4   6   2      605.66      690.03      8.76 o 
   5   6   2      343.08      380.80      9.05 o 
   6   6   2        3.60        0.86      1.69 o 
   7   6   2        0.18        2.92      1.85 o 
   8   6   2       20.21       12.09      2.81 o 
   9   6   2      181.49      165.84      6.38 o 
  10   6   2        0.35       -3.24      3.24 o 
  11   6   2       14.00       19.96      4.42 o 
  12   6   2       66.74       75.07      7.13 o 
  13   6   2      264.90      311.31     12.38 o 
  14   6   2        7.44       -3.97      5.07 o 
  15   6   2       61.32       51.31      7.40 o 
  16   6   2       78.49       84.71     11.67 o 
  17   6   2       18.38       18.57      8.15 o 
 -17   7   2        0.31       -4.87     10.50 o 
 -16   7   2        0.88       -6.21      6.27 o 
 -15   7   2        0.06        3.64      6.68 o 
 -14   7   2       55.82       62.86      8.15 o 
 -13   7   2        0.68       -0.01      5.37 o 
 -12   7   2       21.27       25.12      5.35 o 
 -11   7   2      288.90      286.86     13.42 o 
 -10   7   2      130.30      118.35      6.06 o 
  -9   7   2       24.02       17.96      3.40 o 
  -8   7   2      398.99      404.63      8.72 o 
  -7   7   2        1.62        0.36      2.26 o 
  -6   7   2      228.21      234.94      7.21 o 
  -5   7   2      156.12      164.67      4.37 o 
  -4   7   2       89.29      115.13      5.32 o 
  -3   7   2      311.34      267.07      6.73 o 
  -2   7   2     1253.35     1336.62     16.30 o 
  -1   7   2      114.82      120.89      3.83 o 
   0   7   2      659.38      726.32     10.69 o 
   1   7   2       23.11        7.12      2.06 o 
   2   7   2        0.02       -2.34      2.44 o 
   3   7   2        0.38       -0.53      1.22 o 
   4   7   2        4.96        0.98      1.36 o 
   5   7   2        1.15        1.58      1.42 o 
   6   7   2       10.38        5.10      1.78 o 
   7   7   2      304.43      302.21      6.24 o 
   8   7   2       46.67       58.94      3.79 o 
   9   7   2      283.15      261.37      9.34 o 
  10   7   2        1.17       -3.30      3.30 o 
  11   7   2        6.15        2.92      4.62 o 
  12   7   2        0.12       -4.77      4.77 o 
  13   7   2       50.91       52.81      6.58 o 
  14   7   2       66.80       65.78      9.55 o 
  15   7   2        0.08        6.61      6.69 o 
  16   7   2       22.97       25.92      7.89 o 
  17   7   2        0.57       -4.87     11.08 o 
 -16   8   2        1.99       -9.57      9.57 o 
 -15   8   2        1.41       -3.29      6.44 o 
 -14   8   2       12.07        9.71      6.26 o 
 -13   8   2        0.41        0.98      5.54 o 
 -12   8   2        3.68        0.37      5.34 o 
 -11   8   2       45.72       43.01      6.38 o 
 -10   8   2        4.26        2.99      3.21 o 
  -9   8   2       90.93       79.24      5.09 o 
  -8   8   2       15.65       10.53      2.75 o 
  -7   8   2       68.41       75.38      3.81 o 
  -6   8   2        0.07       -2.83      2.83 o 
  -5   8   2      201.87      229.96      7.96 o 
  -4   8   2       92.50       69.79      9.00 o 
  -3   8   2      136.42      119.15      8.14 o 
  -2   8   2      571.59      527.68     11.28 o 
  -1   8   2       34.88       36.52      2.63 o 
   0   8   2      672.32      628.86     10.76 o 
   1   8   2      392.29      380.06      8.28 o 
   2   8   2      353.21      346.30      5.93 o 
   3   8   2      244.10      236.50      4.34 o 
   4   8   2        1.29        1.23      1.36 o 
   5   8   2       39.17       41.52      2.16 o 
   6   8   2       41.14       57.43      2.69 o 
   7   8   2        0.03       -1.58      2.46 o 
   8   8   2       23.49       27.27      4.21 o 
   9   8   2       12.74        0.90      3.45 o 
  10   8   2       16.63       12.26      4.02 o 
  11   8   2       39.58       27.09      6.00 o 
  12   8   2        0.00       -1.86      5.61 o 
  13   8   2       59.38       65.35      8.90 o 
  14   8   2        2.18       -5.43      5.78 o 
  15   8   2        2.40       -5.73      5.73 o 
  16   8   2        0.03       -2.77     10.16 o 
 -14   9   2        7.39       -3.53      6.02 o 
 -13   9   2        0.71       -1.30      7.67 o 
 -12   9   2       18.78        4.41      5.74 o 
 -11   9   2       40.45       19.08      5.79 o 
 -10   9   2       23.73       23.81      4.49 o 
  -9   9   2      866.09      854.86     26.00 o 
  -8   9   2        3.46        7.21      2.91 o 
  -7   9   2      109.29      109.62      7.92 o 
  -6   9   2      315.31      306.67     13.94 o 
  -5   9   2      267.83      254.07     12.54 o 
  -4   9   2       73.53       75.96      7.63 o 
  -3   9   2       38.20       37.35      2.62 o 
  -2   9   2       17.92       19.01      2.28 o 
  -1   9   2        9.16       10.23      2.31 o 
   0   9   2      153.36      143.62      6.04 o 
   1   9   2      190.07      177.15      9.08 o 
   2   9   2      152.44      146.36      4.50 o 
   3   9   2      255.60      241.04      8.36 o 
   4   9   2      328.91      357.58      7.34 o 
   5   9   2       47.43       60.78      3.13 o 
   6   9   2       23.03       17.88      2.86 o 
   7   9   2      468.69      445.08     11.84 o 
   8   9   2       70.47       64.22      4.41 o 
   9   9   2        3.61        2.15      3.40 o 
  10   9   2        8.82       14.44      5.06 o 
  11   9   2       48.27       59.85     12.45 o 
  12   9   2       59.86       51.51      7.10 o 
  13   9   2        6.22       13.10     10.29 o 
  14   9   2        0.00       -0.35      6.24 o 
 -13  10   2        0.02       -2.63      5.54 o 
 -12  10   2        0.01       -4.84      4.84 o 
 -11  10   2       28.47       24.23      7.37 o 
 -10  10   2        0.52       -6.90      7.75 o 
  -9  10   2       83.01       71.53      5.21 o 
  -8  10   2        0.74       -1.32      5.13 o 
  -7  10   2       28.38       21.00      5.84 o 
  -6  10   2        0.65       -4.66      4.66 o 
  -5  10   2      139.50      126.25      8.01 o 
  -4  10   2       34.88       38.31      6.94 o 
  -3  10   2      520.53      571.12     19.28 o 
  -2  10   2       32.07       41.28      3.20 o 
  -1  10   2      243.16      236.20      5.86 o 
   0  10   2      148.17      164.83      5.82 o 
   1  10   2     1100.28     1196.40     18.74 o 
   2  10   2        5.06        9.19      2.46 o 
   3  10   2       25.03       37.32      2.96 o 
   4  10   2       28.96       21.58      4.06 o 
   5  10   2        0.95        0.12      5.52 o 
   6  10   2       55.20       65.96      9.03 o 
   7  10   2      161.63      145.18      6.86 o 
   8  10   2        1.84        6.10      3.15 o 
   9  10   2       41.64       46.46      4.34 o 
  10  10   2        3.11        0.38      4.59 o 
  11  10   2        0.49       -6.35      6.35 o 
  12  10   2        3.17        0.25      5.30 o 
  13  10   2        7.53        9.60      6.17 o 
 -11  11   2       24.20       24.85      5.82 o 
 -10  11   2       16.80       16.45     16.54 o 
  -9  11   2        0.50       -7.53      7.53 o 
  -8  11   2      126.35      146.46     12.58 o 
  -7  11   2       41.26       46.38      7.43 o 
  -6  11   2       80.09       73.08      7.63 o 
  -5  11   2      178.53      209.79     10.39 o 
  -4  11   2       17.62       22.33      8.93 o 
  -3  11   2      134.99      151.70      8.44 o 
  -2  11   2       26.94       37.16      3.07 o 
  -1  11   2        0.44       -2.54      2.54 o 
   0  11   2       57.80       63.57      5.87 o 
   1  11   2      548.19      618.45     11.59 o 
   2  11   2        0.71        1.16      2.91 o 
   3  11   2       10.90       12.06      3.01 o 
   4  11   2       10.96       14.63      6.76 o 
   5  11   2        0.74       -5.55      5.55 o 
   6  11   2       21.02       22.66      7.76 o 
   7  11   2       20.62        8.42      7.73 o 
   8  11   2       12.23       12.03      8.02 o 
   9  11   2        6.50        3.46      4.00 o 
  10  11   2        5.64       -0.82      5.38 o 
  11  11   2       45.25       40.08      6.99 o 
  -9  12   2        2.78       12.06      8.53 o 
  -8  12   2        9.88        4.24      8.14 o 
  -7  12   2       42.23       52.61     16.83 o 
  -6  12   2       39.36       47.28     14.99 o 
  -5  12   2      197.94      237.89     14.72 o 
  -4  12   2      142.09      141.33      9.07 o 
  -3  12   2        0.13        8.83      5.22 o 
  -2  12   2      118.44      125.17      7.60 o 
  -1  12   2       11.28       18.40      3.27 o 
   0  12   2       28.32       33.04      3.56 o 
   1  12   2       12.63        5.07      3.85 o 
   2  12   2       17.94       29.00      4.45 o 
   3  12   2       44.39       31.47      5.08 o 
   4  12   2        1.66       -6.17      6.21 o 
   5  12   2       32.29       34.68     14.27 o 
   6  12   2       25.52       29.00      8.10 o 
   7  12   2        1.70      -13.09     16.83 o 
   8  12   2       13.87        2.15      8.13 o 
   9  12   2        6.73        5.46      8.19 o 
  -5  13   2      127.89      118.34     15.41 o 
  -4  13   2      127.98      125.67     11.07 o 
  -3  13   2        7.63        9.45      6.50 o 
  -2  13   2       62.28       74.17      5.11 o 
  -1  13   2       10.97       16.82      7.04 o 
   0  13   2        3.40        3.08      3.06 o 
   1  13   2        3.65        1.44      4.68 o 
   2  13   2       88.56       78.07      6.01 o 
   3  13   2       12.24        7.58      3.97 o 
   4  13   2        0.04        0.98      6.77 o 
   5  13   2        0.00       -1.23      6.82 o 
 -19   0   3      125.15      181.46     15.49 o 
 -17   0   3        6.07        1.65      8.10 o 
 -15   0   3      313.02      304.09     13.72 o 
 -13   0   3      561.01      568.93     17.21 o 
 -11   0   3      582.25      569.26     16.10 o 
  -9   0   3      522.43      498.76     12.07 o 
  -7   0   3     4285.11     4424.25     98.67 o 
  -5   0   3        1.13       -1.76      1.76 o 
  -3   0   3    12455.67    12572.42    163.57 o 
  -1   0   3     1335.95     1074.22     13.80 o 
   1   0   3     5866.93     5681.26     73.80 o 
   3   0   3       50.47       32.23      1.95 o 
   5   0   3     3399.97     3211.57     43.60 o 
   7   0   3      990.85     1093.28     19.72 o 
   9   0   3      820.88      897.52     20.38 o 
  11   0   3      864.90      827.38     20.42 o 
  13   0   3        3.81       -1.31      4.44 o 
  15   0   3        1.37       -4.80      4.80 o 
  17   0   3       32.49       42.77      9.41 o 
  19   0   3       13.36        6.84      8.45 o 
 -19   1   3       12.17       18.73      6.61 o 
 -18   1   3        1.96       -5.16      5.16 o 
 -17   1   3       26.03       12.91      7.14 o 
 -16   1   3       42.37       31.50      5.52 o 
 -15   1   3       61.87       56.63      5.28 o 
 -14   1   3        3.65        2.89      3.82 o 
 -13   1   3       93.23      107.88      6.30 o 
 -12   1   3        0.68        1.91      2.97 o 
 -11   1   3      337.38      378.41      8.46 o 
 -10   1   3      583.90      605.87     10.67 o 
  -9   1   3      663.22      677.56     14.69 o 
  -8   1   3      885.90      927.91     14.55 o 
  -7   1   3        1.87        0.80      1.99 o 
  -6   1   3     1544.24     1670.69     21.10 o 
  -5   1   3      110.44      128.68      3.16 o 
  -4   1   3     1299.75     1251.19     14.71 o 
  -3   1   3    32724.02    31578.88    260.72 o 
  -2   1   3     3278.80     3200.96     30.21 o 
  -1   1   3     2871.09     2963.61     26.41 o 
   0   1   3      127.07      118.38      1.85 o 
   1   1   3      406.13      480.41      5.13 o 
   2   1   3       74.73       58.65      1.61 o 
   3   1   3      724.31      633.29      7.18 o 
   4   1   3      197.24      243.29      4.37 o 
   5   1   3        0.20       -1.23      1.23 o 
   6   1   3        2.19       -1.58      1.58 o 
   7   1   3     1817.16     1910.30     23.58 o 
   8   1   3     1903.98     2201.63     27.10 o 
   9   1   3        3.58        2.50      2.36 o 
  10   1   3       20.77       15.41      2.73 o 
  11   1   3        0.69       -2.64      2.64 o 
  12   1   3       71.13       63.22      4.46 o 
  13   1   3        0.03       -2.90      2.90 o 
  14   1   3        5.30        1.33      3.35 o 
  15   1   3        0.16       -3.48      3.48 o 
  16   1   3        9.09        5.98      4.39 o 
  17   1   3        4.11        4.65      4.98 o 
  18   1   3       12.80       13.65      6.03 o 
  19   1   3        0.02       -4.34      5.77 o 
 -19   2   3        1.99        2.90      8.40 o 
 -18   2   3       22.38       22.16      8.03 o 
 -17   2   3       13.53        3.86      5.02 o 
 -16   2   3       31.13       36.47      5.91 o 
 -15   2   3        1.66        7.91      4.57 o 
 -14   2   3      183.43      165.19      7.54 o 
 -13   2   3      260.87      266.91      8.36 o 
 -12   2   3      186.72      157.92      5.72 o 
 -11   2   3      121.73      128.79      4.91 o 
 -10   2   3      390.03      361.11     11.00 o 
  -9   2   3       65.87       77.56      3.81 o 
  -8   2   3        0.08       -1.57      1.94 o 
  -7   2   3      338.90      347.01      7.11 o 
  -6   2   3      398.27      447.72      8.89 o 
  -5   2   3      397.27      447.95      7.20 o 
  -4   2   3     1753.86     1626.93     18.32 o 
  -3   2   3     4610.24     4598.62     42.84 o 
  -2   2   3     6632.99     6061.48     58.76 o 
  -1   2   3       77.90       75.31      2.05 o 
   0   2   3     5313.21     4495.33     43.70 o 
   1   2   3      441.23      388.44      4.82 o 
   2   2   3     3214.55     3238.65     32.00 o 
   3   2   3       15.99       11.70      1.18 o 
   4   2   3     1894.86     1727.33     18.21 o 
   5   2   3      109.82       92.13      2.93 o 
   6   2   3     1891.55     1816.14     20.79 o 
   7   2   3      780.81      760.66     11.16 o 
   8   2   3      318.37      323.87      7.13 o 
   9   2   3      246.69      235.42      6.03 o 
  10   2   3      419.62      395.79      8.25 o 
  11   2   3        6.47        3.13      2.75 o 
  12   2   3        4.09        8.82      2.83 o 
  13   2   3        1.18        0.09      3.22 o 
  14   2   3        0.49       -3.36      3.36 o 
  15   2   3       88.37       93.04      6.63 o 
  16   2   3       35.73       35.00      5.70 o 
  17   2   3       19.78       22.36      5.53 o 
  18   2   3       22.08       22.31      7.75 o 
  19   2   3       47.81       45.35     19.42 o 
 -19   3   3        1.58       -1.01      7.57 o 
 -18   3   3        0.95        2.15      6.35 o 
 -17   3   3       12.69       14.65      6.56 o 
 -16   3   3      137.01      157.87      9.77 o 
 -15   3   3       54.51       69.67      6.29 o 
 -14   3   3       40.62       41.04      5.26 o 
 -13   3   3      192.26      169.86      6.70 o 
 -12   3   3      158.15      147.10      5.56 o 
 -11   3   3       34.46       27.18      3.14 o 
 -10   3   3       21.64       26.31      2.91 o 
  -9   3   3      347.06      323.76      7.33 o 
  -8   3   3        8.90        7.55      2.10 o 
  -7   3   3      244.49      243.00      7.37 o 
  -6   3   3      553.46      566.22      9.36 o 
  -5   3   3      659.52      642.44      9.15 o 
  -4   3   3      759.13      734.86      9.25 o 
  -3   3   3     4309.03     4283.90     40.04 o 
  -2   3   3     1159.75     1208.67     12.79 o 
  -1   3   3      910.43      911.41      9.44 o 
   0   3   3     2946.65     2862.28     32.22 o 
   1   3   3        1.92        2.32      1.43 o 
   2   3   3     1408.21     1259.59     15.67 o 
   3   3   3     1949.11     1959.91     21.29 o 
   4   3   3      290.75      291.52      5.21 o 
   5   3   3      132.95      145.43      3.90 o 
   6   3   3      756.22      720.15     10.45 o 
   7   3   3      924.36      862.40     12.21 o 
   8   3   3     1791.86     1695.07     21.55 o 
   9   3   3      166.04      148.08      4.97 o 
  10   3   3      158.75      147.34      5.14 o 
  11   3   3       45.87       61.94      3.90 o 
  12   3   3     1041.87     1044.77     16.19 o 
  13   3   3        3.80       -3.42      3.42 o 
  14   3   3      187.88      178.66      8.15 o 
  15   3   3       31.73       28.46      5.29 o 
  16   3   3      115.92      102.50      8.63 o 
  17   3   3       53.40       38.25      7.47 o 
  18   3   3       38.22       24.72      7.23 o 
  19   3   3        0.61       -0.15      7.73 o 
 -18   4   3        2.24       -6.02      6.02 o 
 -17   4   3        0.35       -3.21      6.06 o 
 -16   4   3       84.49       82.20      8.48 o 
 -15   4   3       66.34       58.12      9.42 o 
 -14   4   3       18.23       21.36      5.81 o 
 -13   4   3       22.01       29.20      4.65 o 
 -12   4   3       36.94       27.53      4.04 o 
 -11   4   3       21.85       18.37      2.85 o 
 -10   4   3       38.58       35.33      3.11 o 
  -9   4   3        1.22       -2.80      2.80 o 
  -8   4   3       46.54       37.54      2.66 o 
  -7   4   3     2309.72     2406.91     34.50 o 
  -6   4   3     1194.70     1223.71     15.25 o 
  -5   4   3      303.40      347.28      5.07 o 
  -4   4   3      271.96      276.87      4.83 o 
  -3   4   3      562.41      667.24      8.58 o 
  -2   4   3      507.17      607.31      8.25 o 
  -1   4   3      158.48      115.64      2.48 o 
   0   4   3     1026.44     1155.61     19.78 o 
   1   4   3     2247.54     2347.23     29.81 o 
   2   4   3       23.73        5.00      1.77 o 
   3   4   3     7188.67     7465.54     76.44 o 
   4   4   3      419.78      422.66      6.79 o 
   5   4   3      193.57      218.48      4.72 o 
   6   4   3     2078.79     2094.27     35.24 o 
   7   4   3     3255.79     3263.38     40.83 o 
   8   4   3       36.25       43.83      2.96 o 
   9   4   3      208.25      241.29      6.34 o 
  10   4   3       18.64       33.82      2.97 o 
  11   4   3       73.68       75.06      4.15 o 
  12   4   3      466.62      478.59     10.83 o 
  13   4   3       47.86       32.62      5.09 o 
  14   4   3      119.31      104.47      8.32 o 
  15   4   3      340.71      319.88     15.42 o 
  16   4   3       60.59       67.57      8.30 o 
  17   4   3      127.88      132.68     12.50 o 
  18   4   3       63.67       64.08      8.45 o 
 -18   5   3        0.42        2.29     10.16 o 
 -17   5   3        0.27       -3.26      7.93 o 
 -16   5   3       31.65       42.33      7.38 o 
 -15   5   3        6.29        8.88      5.82 o 
 -14   5   3      270.16      310.32     12.52 o 
 -13   5   3        6.15        5.60      5.13 o 
 -12   5   3      332.06      343.50     12.22 o 
 -11   5   3       14.60        5.22      3.30 o 
 -10   5   3        4.61        1.94      2.22 o 
  -9   5   3      492.88      491.51     10.18 o 
  -8   5   3       90.39       95.50      5.14 o 
  -7   5   3        0.02       -1.86      1.86 o 
  -6   5   3      215.46      233.66      5.76 o 
  -5   5   3      127.48      144.84      3.86 o 
  -4   5   3       16.00       18.52      2.47 o 
  -3   5   3        2.19        4.50      1.34 o 
  -2   5   3      463.50      419.85      6.41 o 
  -1   5   3     1428.26     1368.64     17.80 o 
   0   5   3      461.00      426.36      6.85 o 
   1   5   3       48.43       37.77      1.73 o 
   2   5   3     4449.21     4602.90     54.85 o 
   3   5   3      269.45      302.80      5.44 o 
   4   5   3     1674.03     1730.23     21.21 o 
   5   5   3        7.31        8.07      1.80 o 
   6   5   3       38.50       34.22      2.73 o 
   7   5   3        0.34       -0.19      1.58 o 
   8   5   3       74.61       94.85      4.16 o 
   9   5   3       21.31       14.76      2.11 o 
  10   5   3      287.60      292.25      8.11 o 
  11   5   3       42.20       34.80      3.60 o 
  12   5   3     1136.89     1111.23     24.12 o 
  13   5   3      227.01      213.25     10.30 o 
  14   5   3      145.67      133.94      8.83 o 
  15   5   3       20.26       16.50      6.19 o 
  16   5   3       30.82       33.67      6.93 o 
  17   5   3       18.86       33.77      7.23 o 
  18   5   3       49.98       48.61      8.71 o 
 -17   6   3       18.22       14.97      7.07 o 
 -16   6   3        0.28       -5.64      5.64 o 
 -15   6   3       35.16       25.13      7.78 o 
 -14   6   3        6.92       -0.20      5.50 o 
 -13   6   3      114.98      104.54      7.73 o 
 -12   6   3       23.84       18.65      5.12 o 
 -11   6   3      195.31      214.33      8.11 o 
 -10   6   3      114.94      127.38      9.78 o 
  -9   6   3        7.77       15.81      3.12 o 
  -8   6   3      143.55      128.53      5.34 o 
  -7   6   3      571.88      668.26     11.48 o 
  -6   6   3      314.57      321.33      6.93 o 
  -5   6   3      142.90      172.06      4.17 o 
  -4   6   3       39.59       45.99      2.32 o 
  -3   6   3       18.31       16.28      1.64 o 
  -2   6   3      922.97      954.84     12.35 o 
  -1   6   3       11.08       13.95      1.63 o 
   0   6   3      327.05      295.14      5.40 o 
   1   6   3       16.40       23.38      2.49 o 
   2   6   3     2139.73     2343.70     30.18 o 
   3   6   3      761.59      810.83     11.65 o 
   4   6   3      453.30      381.71      6.50 o 
   5   6   3      562.29      650.20      9.70 o 
   6   6   3      145.85      152.34      4.35 o 
   7   6   3       18.70       26.62      2.81 o 
   8   6   3        0.71        1.59      2.54 o 
   9   6   3      450.00      525.68     12.61 o 
  10   6   3      149.70      158.63      6.93 o 
  11   6   3       91.24      102.47      6.28 o 
  12   6   3      230.10      199.87      9.71 o 
  13   6   3       14.02        4.34      5.51 o 
  14   6   3      118.95      136.30      8.98 o 
  15   6   3      113.42      114.83      8.93 o 
  16   6   3        0.16        1.61      9.54 o 
  17   6   3       10.65       14.92      7.94 o 
 -16   7   3        9.70        6.22      6.69 o 
 -15   7   3        3.19        4.60      6.43 o 
 -14   7   3        4.51       -2.13      5.57 o 
 -13   7   3        5.83        2.29      4.83 o 
 -12   7   3       19.06       16.14      5.19 o 
 -11   7   3       20.05       12.21      4.79 o 
 -10   7   3       54.77       60.41      4.35 o 
  -9   7   3       61.79       76.48      6.65 o 
  -8   7   3        4.67        1.41      2.61 o 
  -7   7   3      407.74      424.12     10.94 o 
  -6   7   3        0.03        1.85      2.00 o 
  -5   7   3      369.41      363.80      6.36 o 
  -4   7   3       40.17       47.31      2.28 o 
  -3   7   3      178.20      175.82      4.24 o 
  -2   7   3      304.37      296.53      5.32 o 
  -1   7   3      260.83      247.84      4.56 o 
   0   7   3       28.89       19.14      2.33 o 
   1   7   3      743.73      768.45     11.31 o 
   2   7   3       46.91       31.33      2.57 o 
   3   7   3       84.78       92.82      2.97 o 
   4   7   3      113.48      120.42      4.28 o 
   5   7   3      307.65      344.44      6.34 o 
   6   7   3        7.46       12.55      2.60 o 
   7   7   3        6.55        1.60      2.44 o 
   8   7   3       32.29       29.07      3.52 o 
   9   7   3        1.25        0.23      3.18 o 
  10   7   3      421.09      483.39     11.91 o 
  11   7   3        3.57       10.15      5.01 o 
  12   7   3      162.35      182.57      9.26 o 
  13   7   3      137.94      128.15      8.48 o 
  14   7   3       35.55       41.44      7.68 o 
  15   7   3       53.79       40.22      7.87 o 
  16   7   3        0.09       -6.26      6.26 o 
 -15   8   3       34.52       48.13      8.24 o 
 -14   8   3       13.12       14.59      6.50 o 
 -13   8   3        0.26       -4.80      5.70 o 
 -12   8   3        7.04        8.45      5.70 o 
 -11   8   3        0.35       -0.15      5.09 o 
 -10   8   3       17.37       10.13      4.10 o 
  -9   8   3      105.73       86.92      5.42 o 
  -8   8   3      268.52      288.15     11.41 o 
  -7   8   3      131.59      145.90      5.24 o 
  -6   8   3       47.22       42.00      2.85 o 
  -5   8   3        0.29        0.82      1.75 o 
  -4   8   3      110.47      102.38      3.27 o 
  -3   8   3       46.71       54.82      2.75 o 
  -2   8   3       43.02       28.44      2.13 o 
  -1   8   3      168.53      181.37      4.87 o 
   0   8   3     1002.26     1035.96     14.84 o 
   1   8   3      191.60      180.72      5.22 o 
   2   8   3       13.91       13.00      1.90 o 
   3   8   3      109.12      117.03      7.38 o 
   4   8   3       69.65       86.01      2.88 o 
   5   8   3       38.87       43.87      2.59 o 
   6   8   3      647.38      613.45     14.86 o 
   7   8   3       60.76       58.39      3.95 o 
   8   8   3      501.62      519.70     11.39 o 
   9   8   3       39.88       40.81      4.64 o 
  10   8   3      374.31      380.81     13.92 o 
  11   8   3        8.44        8.07      5.36 o 
  12   8   3      154.86      142.67     12.27 o 
  13   8   3       64.34       54.58      7.75 o 
  14   8   3        0.20       -2.38      5.85 o 
  15   8   3        2.07       -6.32      6.32 o 
 -14   9   3        0.00       -4.93      6.66 o 
 -13   9   3       18.13        6.01      6.14 o 
 -12   9   3       46.33       35.17      6.70 o 
 -11   9   3       46.45       45.56      8.26 o 
 -10   9   3        7.98       19.27      6.18 o 
  -9   9   3       71.95       74.34      5.21 o 
  -8   9   3      323.12      338.69     10.30 o 
  -7   9   3       97.27       63.71      5.13 o 
  -6   9   3       84.22       79.09      4.77 o 
  -5   9   3      101.75      108.32      9.34 o 
  -4   9   3      409.13      431.62      8.08 o 
  -3   9   3       61.44       54.74      2.91 o 
  -2   9   3      780.22      771.05     11.92 o 
  -1   9   3      457.57      454.44      8.40 o 
   0   9   3       20.09       27.35      3.20 o 
   1   9   3       35.50       47.34      3.06 o 
   2   9   3       77.12       76.67      4.05 o 
   3   9   3       23.64       17.99      3.25 o 
   4   9   3        2.11        1.43      1.86 o 
   5   9   3      149.51      154.75      5.78 o 
   6   9   3       58.18       59.42      4.13 o 
   7   9   3       29.86       32.76      3.87 o 
   8   9   3        2.23       -0.08      4.14 o 
   9   9   3       69.81       65.43      6.85 o 
  10   9   3        3.19        0.14      4.77 o 
  11   9   3        0.00        3.65      5.33 o 
  12   9   3       53.94       63.50      7.79 o 
  13   9   3        0.00       -5.57      5.57 o 
  14   9   3        0.50        1.29      6.36 o 
 -13  10   3        1.23        0.75      5.79 o 
 -12  10   3       44.76       45.20      6.95 o 
 -11  10   3        0.99       -0.20      5.11 o 
 -10  10   3       77.52       74.85      8.08 o 
  -9  10   3        1.72        2.92      3.36 o 
  -8  10   3        9.08        3.90      3.60 o 
  -7  10   3      102.03      114.36     17.04 o 
  -6  10   3       39.82       42.49      8.02 o 
  -5  10   3        8.77       10.36      6.44 o 
  -4  10   3       12.38       13.11      3.71 o 
  -3  10   3      178.57      180.99      5.69 o 
  -2  10   3      108.16      115.72      4.75 o 
  -1  10   3       14.85       19.62      2.82 o 
   0  10   3       63.56       63.31      3.88 o 
   1  10   3        1.10       -2.78      2.78 o 
   2  10   3      109.88       95.48      4.65 o 
   3  10   3        3.32        3.20      2.69 o 
   4  10   3       40.02       46.19      3.70 o 
   5  10   3       20.36       18.91      3.59 o 
   6  10   3       54.92       63.35      4.19 o 
   7  10   3        5.14        5.00      3.48 o 
   8  10   3       12.61        4.44      3.34 o 
   9  10   3        0.46        2.24      7.59 o 
  10  10   3        7.48       -3.58      4.77 o 
  11  10   3        2.49        1.11      5.38 o 
  12  10   3       47.51       55.62      7.58 o 
  13  10   3        3.98        0.91      6.14 o 
 -11  11   3        6.42       -6.15      8.71 o 
 -10  11   3        0.64        7.70      9.22 o 
  -9  11   3       17.37        2.90      8.10 o 
  -8  11   3        8.04        8.89      6.05 o 
  -7  11   3      132.83      112.47     10.06 o 
  -6  11   3       94.46       93.87      8.26 o 
  -5  11   3        6.61       13.09     12.13 o 
  -4  11   3       39.37       40.54      9.15 o 
  -3  11   3      402.37      455.84     11.87 o 
  -2  11   3       74.32       76.66      3.98 o 
  -1  11   3       64.54       77.56      4.23 o 
   0  11   3      222.35      210.49      7.75 o 
   1  11   3       63.04       72.94      9.38 o 
   2  11   3       12.58       21.70      3.63 o 
   3  11   3       35.01       32.92      3.69 o 
   4  11   3        2.38        5.08      3.44 o 
   5  11   3       18.54       11.74      3.17 o 
   6  11   3       67.92       75.59      8.35 o 
   7  11   3        0.52       -0.50      3.68 o 
   8  11   3       13.70        7.68      6.98 o 
   9  11   3        0.49       -0.61      4.60 o 
  10  11   3       91.86      122.79      8.45 o 
  11  11   3        0.36        5.48      5.36 o 
  -9  12   3        3.42       -5.71     10.16 o 
  -8  12   3        0.28        2.68      7.79 o 
  -7  12   3       71.39       71.62     10.42 o 
  -6  12   3        4.78        5.99      5.92 o 
  -5  12   3       56.17       52.64      7.31 o 
  -4  12   3        2.17        6.81      7.72 o 
  -3  12   3      124.05      160.53      7.54 o 
  -2  12   3        3.02        5.54      3.26 o 
  -1  12   3        4.76        9.57      5.13 o 
   0  12   3       30.33       28.94      4.08 o 
   1  12   3        1.94       -1.68      3.73 o 
   2  12   3        9.95        4.10      4.00 o 
   3  12   3        6.54       15.93      4.29 o 
   4  12   3       10.27        9.66      4.61 o 
   5  12   3        5.58        2.49     11.76 o 
   6  12   3       11.91       -2.60      7.04 o 
   7  12   3        3.88        2.48      7.50 o 
   8  12   3        8.76        6.40     16.04 o 
  -5  13   3       21.17       12.51     11.17 o 
  -4  13   3       38.37       24.91      7.71 o 
  -3  13   3        4.04        0.28      5.50 o 
  -2  13   3       13.93        5.92      3.78 o 
  -1  13   3       16.36       22.69      4.75 o 
   0  13   3       50.09       43.85      4.74 o 
   1  13   3       25.09       21.95      4.57 o 
   2  13   3       21.04       30.86      8.16 o 
   3  13   3       30.11       11.95      5.18 o 
   4  13   3       20.24       13.16      7.47 o 
   5  13   3        2.78        4.70      9.07 o 
 -18   0   4       48.97       50.14     10.45 o 
 -16   0   4       87.42       82.55     10.83 o 
 -14   0   4      213.44      230.56     11.64 o 
 -12   0   4       36.68       33.67      6.07 o 
 -10   0   4      116.77      115.62      8.82 o 
  -8   0   4       42.60       32.53      3.65 o 
  -6   0   4      447.72      497.91     12.87 o 
  -4   0   4     5690.17     5876.06     78.28 o 
  -2   0   4    89153.38    80691.59    991.10 o 
   0   0   4      362.05      331.39      5.61 o 
   2   0   4      117.05      130.24      3.72 o 
   4   0   4       71.88       89.36      6.19 o 
   6   0   4       61.89       52.13      3.70 o 
   8   0   4     1556.09     1636.10     28.17 o 
  10   0   4      395.05      395.26     12.60 o 
  12   0   4      204.83      209.82      9.95 o 
  14   0   4        6.37       11.53      5.33 o 
  16   0   4       45.25       36.61      8.08 o 
  18   0   4       35.35       15.56      8.46 o 
 -19   1   4        2.72       -1.66      5.90 o 
 -18   1   4       13.08       11.91      5.98 o 
 -17   1   4       28.68       23.36      5.99 o 
 -16   1   4       13.12        9.91      4.97 o 
 -15   1   4      104.93      121.51      6.61 o 
 -14   1   4        3.11        2.49      3.83 o 
 -13   1   4       34.42       26.20      4.09 o 
 -12   1   4      144.39      117.93      5.51 o 
 -11   1   4       11.92       15.00      3.21 o 
 -10   1   4      169.48      190.49      6.22 o 
  -9   1   4      392.42      391.02      8.68 o 
  -8   1   4      326.54      301.05     10.32 o 
  -7   1   4      729.71      682.41     14.47 o 
  -6   1   4     1568.31     1500.52     20.99 o 
  -5   1   4     1338.49     1330.72     18.65 o 
  -4   1   4     3036.68     2865.58     26.52 o 
  -3   1   4      515.88      460.50      6.25 o 
  -2   1   4        4.25        4.27      1.14 o 
  -1   1   4     3415.76     3418.73     29.14 o 
   0   1   4     4999.57     5225.09     43.85 o 
   1   1   4       36.66       22.95      1.12 o 
   2   1   4        0.91        3.90      0.93 o 
   3   1   4       59.38       60.97      1.87 o 
   4   1   4       99.58      113.33      4.33 o 
   5   1   4      556.02      668.16      8.63 o 
   6   1   4     1410.01     1501.69     18.99 o 
   7   1   4     4029.62     4347.75     49.74 o 
   8   1   4       40.85       31.55      2.84 o 
   9   1   4        4.90       -2.45      2.45 o 
  10   1   4        0.74       -1.75      2.20 o 
  11   1   4      147.32      125.53      5.35 o 
  12   1   4        3.15       -1.35      3.71 o 
  13   1   4       28.63       14.38      3.61 o 
  14   1   4        1.73       -1.27      3.61 o 
  15   1   4        6.28       -1.37      3.55 o 
  16   1   4       53.62       63.25      7.28 o 
  17   1   4      128.51      147.54      8.30 o 
  18   1   4       17.58       12.09      5.94 o 
  19   1   4        0.09        7.42      6.31 o 
 -19   2   4        1.90       -2.35      7.54 o 
 -18   2   4        1.52        3.45     12.33 o 
 -17   2   4       50.63       55.29      6.38 o 
 -16   2   4      138.33      161.68      8.49 o 
 -15   2   4       30.59       30.75      5.20 o 
 -14   2   4       53.59       50.90      4.82 o 
 -13   2   4       91.26      101.27      5.62 o 
 -12   2   4      334.92      363.25      8.57 o 
 -11   2   4       90.12       97.55      4.83 o 
 -10   2   4       47.52       53.35      3.56 o 
  -9   2   4      231.59      222.87      6.06 o 
  -8   2   4        0.61        0.30      2.08 o 
  -7   2   4      698.93      767.98     12.59 o 
  -6   2   4     1046.45     1215.61     19.22 o 
  -5   2   4        0.00        5.05      1.71 o 
  -4   2   4       43.93       37.81      3.43 o 
  -3   2   4     1567.01     1567.55     16.76 o 
  -2   2   4       79.94       65.48      3.34 o 
  -1   2   4       21.87       22.15      1.22 o 
   0   2   4      272.68      268.68      4.60 o 
   1   2   4      322.68      303.26      3.89 o 
   2   2   4       55.95       39.14      1.48 o 
   3   2   4        3.33        1.50      1.22 o 
   4   2   4     1061.60      932.92     11.55 o 
   5   2   4       84.92       86.13      2.98 o 
   6   2   4     1265.07     1283.13     16.62 o 
   7   2   4      483.93      494.55      8.87 o 
   8   2   4      360.85      357.56      7.27 o 
   9   2   4     1084.96     1148.29     16.25 o 
  10   2   4       10.56        5.75      2.57 o 
  11   2   4      123.78      157.27      5.45 o 
  12   2   4      148.24      133.64      5.88 o 
  13   2   4        0.02       -0.03      3.44 o 
  14   2   4        3.34        2.93      3.76 o 
  15   2   4       10.81       -0.69      4.18 o 
  16   2   4       33.93       29.55      5.38 o 
  17   2   4       19.98       22.21      6.09 o 
  18   2   4        0.21        2.32      9.73 o 
  19   2   4        0.74        6.96      7.74 o 
 -19   3   4        6.61       -9.01      9.01 o 
 -18   3   4       15.30       18.16      6.93 o 
 -17   3   4      101.67      101.41      9.08 o 
 -16   3   4        6.45        4.59      5.90 o 
 -15   3   4       48.54       48.38      5.80 o 
 -14   3   4       39.92       53.89      5.52 o 
 -13   3   4      222.20      185.32      8.89 o 
 -12   3   4      393.40      437.09      9.55 o 
 -11   3   4        0.69       -1.03      2.59 o 
 -10   3   4      244.70      266.41      6.63 o 
  -9   3   4        5.41       -1.97      1.97 o 
  -8   3   4        1.02        6.22      2.05 o 
  -7   3   4      316.71      361.56      7.56 o 
  -6   3   4     1852.15     2148.88     28.37 o 
  -5   3   4     1094.00     1109.11     14.53 o 
  -4   3   4     2802.04     2813.93     30.53 o 
  -3   3   4      229.34      230.08      4.18 o 
  -2   3   4       19.93       37.71      1.93 o 
  -1   3   4     1188.93     1203.28     14.77 o 
   0   3   4     3356.20     3275.88     39.99 o 
   1   3   4     2557.21     2401.50     27.49 o 
   2   3   4     1621.18     1601.71     19.11 o 
   3   3   4     9962.93     9693.63    105.53 o 
   4   3   4     1659.66     1806.34     21.74 o 
   5   3   4     6579.27     6923.80     76.56 o 
   6   3   4      268.76      263.80      5.24 o 
   7   3   4     3270.43     3257.22     38.06 o 
   8   3   4     1367.89     1485.38     19.55 o 
   9   3   4     1543.10     1595.10     21.28 o 
  10   3   4      653.24      646.59     11.18 o 
  11   3   4     1225.64     1257.06     18.23 o 
  12   3   4       45.08       33.65      4.04 o 
  13   3   4       15.09       19.79      4.06 o 
  14   3   4       31.85       29.93      5.23 o 
  15   3   4        0.34       -1.05      4.17 o 
  16   3   4        0.12       -1.03      5.73 o 
  17   3   4       27.60       25.97     11.76 o 
  18   3   4        0.00        6.38      6.49 o 
  19   3   4       23.79       50.27     13.43 o 
 -18   4   4        1.69       -5.77      8.46 o 
 -17   4   4        0.18        1.35      6.13 o 
 -16   4   4       30.37       19.71      6.70 o 
 -15   4   4        0.15        5.12      5.67 o 
 -14   4   4      189.60      240.47     11.14 o 
 -13   4   4       22.18       23.61      7.35 o 
 -12   4   4      122.33      114.80      6.14 o 
 -11   4   4        7.23        7.79      2.60 o 
 -10   4   4       77.08       84.24      3.79 o 
  -9   4   4      373.96      417.92      9.32 o 
  -8   4   4     1624.62     1636.69     24.65 o 
  -7   4   4     1713.05     1864.85     24.76 o 
  -6   4   4      237.48      280.55      5.64 o 
  -5   4   4       46.99       48.90      2.28 o 
  -4   4   4      609.87      569.77      7.50 o 
  -3   4   4      331.46      337.40      5.33 o 
  -2   4   4        5.13        2.99      1.24 o 
  -1   4   4     1909.83     1846.33     20.39 o 
   0   4   4     1893.86     1952.12     26.98 o 
   1   4   4     1119.79     1050.55     15.62 o 
   2   4   4       57.26       47.14      2.21 o 
   3   4   4        0.70       -1.47      1.47 o 
   4   4   4     5317.71     5443.42     56.64 o 
   5   4   4      120.07       71.64      2.64 o 
   6   4   4     2326.86     2461.13     29.35 o 
   7   4   4      197.81      168.02      5.18 o 
   8   4   4     1427.30     1426.47     20.32 o 
   9   4   4        0.93        3.40      2.31 o 
  10   4   4      953.71      898.54     14.56 o 
  11   4   4       25.56       42.33      3.84 o 
  12   4   4       52.18       38.81      5.04 o 
  13   4   4       28.30       26.71      4.86 o 
  14   4   4       72.79       82.53      7.73 o 
  15   4   4        1.87       -5.37      5.37 o 
  16   4   4        1.40        1.79      5.63 o 
  17   4   4        0.03       -4.15      6.01 o 
  18   4   4       38.71       21.90      7.28 o 
 -18   5   4        0.19        3.28      6.72 o 
 -17   5   4       32.68       25.55      8.29 o 
 -16   5   4        0.15       -6.98      8.30 o 
 -15   5   4       40.66       48.54      7.18 o 
 -14   5   4       97.85      113.20      8.51 o 
 -13   5   4      155.23      158.65      9.00 o 
 -12   5   4      183.53      194.92     20.48 o 
 -11   5   4        0.56       -2.13      2.13 o 
 -10   5   4       12.69        8.07      2.01 o 
  -9   5   4        0.62        1.63      1.95 o 
  -8   5   4      623.07      604.78     11.58 o 
  -7   5   4      123.67      120.04      4.14 o 
  -6   5   4      778.72      858.55     13.55 o 
  -5   5   4       22.39       19.91      2.11 o 
  -4   5   4     1233.66     1363.80     17.20 o 
  -3   5   4      736.15      704.89      9.39 o 
  -2   5   4       97.00      101.64      2.78 o 
  -1   5   4     2205.11     2195.72     25.57 o 
   0   5   4     1508.43     1773.00     22.75 o 
   1   5   4      783.95      892.36     12.55 o 
   2   5   4     1316.28     1372.50     16.97 o 
   3   5   4     2229.60     2521.13     29.55 o 
   4   5   4       52.01       72.83      2.83 o 
   5   5   4      776.56      733.25     13.30 o 
   6   5   4       20.51       25.70      3.80 o 
   7   5   4      517.95      551.88      9.26 o 
   8   5   4        1.94        5.60      1.77 o 
   9   5   4       23.24       19.45      2.72 o 
  10   5   4        0.59        3.58      2.65 o 
  11   5   4        3.54        2.22      4.34 o 
  12   5   4        2.25       -5.05      5.05 o 
  13   5   4        0.65       -4.72      5.09 o 
  14   5   4      146.46      148.23      9.42 o 
  15   5   4       23.07       10.45      6.10 o 
  16   5   4       20.50        2.28      6.06 o 
  17   5   4        0.01       -6.00      6.00 o 
  18   5   4        0.98       -6.89      7.17 o 
 -17   6   4        2.08       11.26      7.64 o 
 -16   6   4        0.12       -5.34      5.72 o 
 -15   6   4        0.00       -5.11      5.11 o 
 -14   6   4        3.57        0.70      5.21 o 
 -13   6   4       14.52        6.46      5.43 o 
 -12   6   4       24.49       19.11      5.29 o 
 -11   6   4        1.82        0.63      4.75 o 
 -10   6   4       12.18        9.47      3.93 o 
  -9   6   4       48.61       54.07      4.73 o 
  -8   6   4      717.87      778.29     14.54 o 
  -7   6   4        4.97        4.98      2.45 o 
  -6   6   4      127.91      133.83      4.18 o 
  -5   6   4        0.08        1.80      1.79 o 
  -4   6   4      330.90      301.23      5.75 o 
  -3   6   4       15.75       18.13      1.82 o 
  -2   6   4      124.87      116.86      3.73 o 
  -1   6   4      385.15      454.19      7.73 o 
   0   6   4      798.44      816.69     10.88 o 
   1   6   4      198.82      215.78      4.41 o 
   2   6   4       34.85       36.08      3.38 o 
   3   6   4      204.44      190.14      5.04 o 
   4   6   4      423.93      475.37      8.71 o 
   5   6   4      382.23      384.84      8.16 o 
   6   6   4       12.17       18.08      2.57 o 
   7   6   4        7.52        3.82      2.28 o 
   8   6   4       41.58       40.15      5.00 o 
   9   6   4      338.34      330.14      9.41 o 
  10   6   4       61.45       50.62      5.01 o 
  11   6   4      260.98      265.50     11.06 o 
  12   6   4       21.77       26.52      6.13 o 
  13   6   4        2.91        8.79      5.44 o 
  14   6   4       98.79       92.00      8.35 o 
  15   6   4       22.20        9.47      6.05 o 
  16   6   4        2.16       -5.64      5.64 o 
  17   6   4        0.01       -1.65      7.15 o 
 -16   7   4        1.51        0.37      7.02 o 
 -15   7   4        4.74       -4.14      6.26 o 
 -14   7   4        3.34        5.00      6.11 o 
 -13   7   4       39.89       25.75      5.86 o 
 -12   7   4        1.39       -3.26      4.60 o 
 -11   7   4      213.07      215.10      9.60 o 
 -10   7   4      164.86      156.51     10.97 o 
  -9   7   4        0.35       -1.69      3.31 o 
  -8   7   4        3.71        2.77      2.95 o 
  -7   7   4       61.54       47.80      3.39 o 
  -6   7   4       63.90       68.95      3.19 o 
  -5   7   4      194.12      188.03      4.72 o 
  -4   7   4       73.99       75.69      3.04 o 
  -3   7   4       12.67       10.07      1.86 o 
  -2   7   4       54.15       42.76      2.45 o 
  -1   7   4       21.91       11.06      1.94 o 
   0   7   4      252.69      264.94      6.34 o 
   1   7   4       17.26       21.18      2.15 o 
   2   7   4        0.05       -1.72      1.72 o 
   3   7   4      327.24      316.02      6.36 o 
   4   7   4       50.99       43.53      2.57 o 
   5   7   4       45.62       49.01      2.73 o 
   6   7   4       20.98       17.76      2.71 o 
   7   7   4      184.41      190.24      6.10 o 
   8   7   4      179.18      183.25      7.79 o 
   9   7   4        6.40       11.14      4.67 o 
  10   7   4       10.88       10.67      4.07 o 
  11   7   4      113.30       85.12      6.98 o 
  12   7   4        3.57        3.01      7.16 o 
  13   7   4       38.10       42.72      8.62 o 
  14   7   4      208.12      227.95     12.56 o 
  15   7   4       37.72       29.25      7.72 o 
  16   7   4        0.02       -6.85      9.67 o 
 -15   8   4       13.40        3.85      6.98 o 
 -14   8   4        3.24        3.49      5.92 o 
 -13   8   4        1.87       -5.33      5.33 o 
 -12   8   4        4.15        5.40      5.31 o 
 -11   8   4       88.21       92.68      7.86 o 
 -10   8   4        0.71        1.71      6.17 o 
  -9   8   4        2.52        3.65      3.77 o 
  -8   8   4      104.58       98.29      7.37 o 
  -7   8   4       78.63       59.62      3.91 o 
  -6   8   4        9.25        8.47      2.22 o 
  -5   8   4       30.72       39.28      2.82 o 
  -4   8   4      105.42      104.25      3.64 o 
  -3   8   4      175.13      165.14      4.70 o 
  -2   8   4      535.08      513.27      8.24 o 
  -1   8   4      605.46      543.13      8.86 o 
   0   8   4      503.84      486.10      9.51 o 
   1   8   4      156.98      166.99      5.42 o 
   2   8   4       47.03       55.16      2.61 o 
   3   8   4       14.66       13.81      2.18 o 
   4   8   4       18.27       12.06      2.39 o 
   5   8   4       73.73       85.16      3.88 o 
   6   8   4       26.20       27.75      3.06 o 
   7   8   4       13.97        7.99      3.13 o 
   8   8   4       13.45       17.47      4.05 o 
   9   8   4       46.38       49.58      6.71 o 
  10   8   4       27.99       39.66      6.23 o 
  11   8   4      151.01      156.73      9.60 o 
  12   8   4       11.50       14.98      6.16 o 
  13   8   4        0.75        2.93      5.95 o 
  14   8   4        4.40       10.60      6.48 o 
  15   8   4        0.34       -5.00      6.00 o 
 -14   9   4        5.10        2.69      7.08 o 
 -13   9   4        9.27        8.72      6.19 o 
 -12   9   4        0.09       -0.83      5.51 o 
 -11   9   4      114.81      120.33      8.66 o 
 -10   9   4      101.94      101.15      7.77 o 
  -9   9   4        7.73        9.96      4.62 o 
  -8   9   4       47.52       54.08      4.45 o 
  -7   9   4       30.65       35.10      3.72 o 
  -6   9   4        6.39        1.66      2.40 o 
  -5   9   4      155.48      174.50      5.29 o 
  -4   9   4       94.97      106.03      4.40 o 
  -3   9   4       22.37       14.36      2.87 o 
  -2   9   4      283.45      280.12      7.91 o 
  -1   9   4      739.34      691.48     11.46 o 
   0   9   4      138.84      141.03      4.91 o 
   1   9   4        0.00       -1.04      2.47 o 
   2   9   4      145.75      145.66      4.65 o 
   3   9   4       26.16       22.34      3.05 o 
   4   9   4      134.79      145.16      5.95 o 
   5   9   4        6.61       12.98      4.62 o 
   6   9   4        7.29        7.12      3.29 o 
   7   9   4      157.46      151.78      6.73 o 
   8   9   4        6.27        9.99      3.85 o 
   9   9   4       77.61       77.22      6.96 o 
  10   9   4       35.89       40.57      6.50 o 
  11   9   4        4.19        1.75      5.50 o 
  12   9   4       58.39       71.13      8.01 o 
  13   9   4       21.95       33.88      7.11 o 
  14   9   4        8.09       17.15      6.98 o 
 -13  10   4        0.92       -2.77      8.14 o 
 -12  10   4       15.74        7.70      6.20 o 
 -11  10   4        5.41        7.72      5.76 o 
 -10  10   4       41.28       54.21     10.40 o 
  -9  10   4      362.91      390.24     11.61 o 
  -8  10   4        5.23        1.16      3.22 o 
  -7  10   4       88.14       78.03      4.54 o 
  -6  10   4       31.88       41.51      5.09 o 
  -5  10   4        4.88        0.60      2.36 o 
  -4  10   4      102.89       85.60      3.91 o 
  -3  10   4        1.73       -3.28      3.28 o 
  -2  10   4     1095.60     1139.24     19.24 o 
  -1  10   4      174.86      189.91      6.42 o 
   0  10   4      236.33      217.24      6.32 o 
   1  10   4       96.14      106.37      4.33 o 
   2  10   4        1.91       -1.96      2.84 o 
   3  10   4        9.54       12.74      3.33 o 
   4  10   4       16.03        6.34      3.29 o 
   5  10   4      644.02      611.95     15.70 o 
   6  10   4        0.96        0.64      3.32 o 
   7  10   4       51.25       48.85      5.11 o 
   8  10   4        1.48       -1.01      4.53 o 
   9  10   4      228.58      236.73     10.82 o 
  10  10   4       60.14       69.93      8.33 o 
  11  10   4       15.18       16.81      6.56 o 
  12  10   4       12.48       18.23      7.78 o 
  13  10   4        0.01        2.02      8.14 o 
 -11  11   4      108.08      100.69      8.76 o 
 -10  11   4       33.50       26.32      7.85 o 
  -9  11   4       10.68       11.26      6.87 o 
  -8  11   4        3.39       -5.71      5.71 o 
  -7  11   4        6.41       -4.01      7.15 o 
  -6  11   4      205.19      214.64     31.07 o 
  -5  11   4      249.92      253.46     14.84 o 
  -4  11   4      214.65      221.74     12.06 o 
  -3  11   4      167.77      160.95      6.09 o 
  -2  11   4       92.31       99.73      4.71 o 
  -1  11   4      170.79      181.64      7.23 o 
   0  11   4       33.97       33.38      4.58 o 
   1  11   4      799.31      769.73     18.13 o 
   2  11   4       87.46       80.88      6.07 o 
   3  11   4       35.73       45.24      4.37 o 
   4  11   4       60.87       69.77      5.89 o 
   5  11   4      196.13      152.39      8.10 o 
   6  11   4       44.36       42.64      5.41 o 
   7  11   4        0.89        3.13      4.28 o 
   8  11   4       31.09       20.67      5.20 o 
   9  11   4       70.58       67.37      6.94 o 
  10  11   4       45.83       42.23      6.52 o 
  11  11   4        2.47       14.12     10.08 o 
  -8  12   4       11.20       16.72      8.70 o 
  -7  12   4       79.13       78.65      8.78 o 
  -6  12   4       16.74       24.26      6.77 o 
  -5  12   4        6.08       -1.41      6.87 o 
  -4  12   4        9.59        5.10      7.45 o 
  -3  12   4        6.47        4.89      5.48 o 
  -2  12   4       23.23       26.30      4.29 o 
  -1  12   4        5.09        9.22      3.72 o 
   0  12   4       29.84       26.55      4.33 o 
   1  12   4       56.46       69.94      5.47 o 
   2  12   4       42.23       31.68      5.03 o 
   3  12   4        0.81       -0.60      4.91 o 
   4  12   4       26.02       34.32      5.08 o 
   5  12   4        0.02        2.01      3.88 o 
   6  12   4        0.54       -0.59      4.05 o 
   7  12   4        4.26       -1.03      7.45 o 
   8  12   4        6.90        4.19      4.43 o 
  -4  13   4       49.62       70.86      8.33 o 
  -3  13   4       13.13       11.35      4.57 o 
  -2  13   4        5.50        8.60      4.61 o 
  -1  13   4        0.01       -0.96      4.45 o 
   0  13   4        0.22       -1.10      3.84 o 
   1  13   4       89.88      101.88      6.77 o 
   2  13   4       26.09       33.94      4.88 o 
   3  13   4       10.48        8.40      4.52 o 
   4  13   4        1.15        2.39      4.42 o 
 -19   0   5        0.80       -0.55      8.82 o 
 -17   0   5       45.34       29.93      9.09 o 
 -15   0   5        5.68        9.90      5.86 o 
 -13   0   5        7.67       -0.73      4.95 o 
 -11   0   5     2198.59     2230.52     55.21 o 
  -9   0   5     2128.27     2069.63     50.29 o 
  -7   0   5     1642.02     1858.94     59.10 o 
  -5   0   5     1866.84     1829.12     34.37 o 
  -3   0   5    14584.81    14442.41    168.63 o 
  -1   0   5      331.79      279.94      5.76 o 
   1   0   5     4160.60     4295.35     51.70 o 
   3   0   5     6619.71     6115.68    102.06 o 
   5   0   5       37.00       33.85      3.05 o 
   7   0   5     1016.34      912.52     25.24 o 
   9   0   5       61.01       71.75      7.69 o 
  11   0   5        4.55        3.20      4.09 o 
  13   0   5      110.90      134.63      8.83 o 
  15   0   5       69.05       53.39      7.25 o 
  17   0   5       13.00        7.10     15.70 o 
  19   0   5       34.93       41.55     10.43 o 
 -19   1   5        8.41        8.17      7.89 o 
 -18   1   5        0.97       -1.26      5.53 o 
 -17   1   5       17.05       11.23      5.75 o 
 -16   1   5       24.59       22.43      5.32 o 
 -15   1   5       16.81        9.29      5.12 o 
 -14   1   5      176.95      174.09     10.07 o 
 -13   1   5       74.89       71.61      5.11 o 
 -12   1   5       43.23       37.36      4.14 o 
 -11   1   5      111.29      138.22      6.29 o 
 -10   1   5        9.11        9.61      2.95 o 
  -9   1   5        8.02       11.68      2.70 o 
  -8   1   5      307.21      296.88      8.07 o 
  -7   1   5       15.47       11.40      2.75 o 
  -6   1   5       96.70       72.88      3.92 o 
  -5   1   5      190.74      202.56      4.91 o 
  -4   1   5      295.93      361.18      5.74 o 
  -3   1   5       92.20       68.79      3.12 o 
  -2   1   5     5980.80     5977.12     52.73 o 
  -1   1   5     1091.48     1118.11     10.72 o 
   0   1   5      428.32      370.67      4.54 o 
   1   1   5      115.77       82.00      2.03 o 
   2   1   5      281.99      283.91      4.06 o 
   3   1   5        1.65       -0.32      1.32 o 
   4   1   5      220.05      240.50      7.03 o 
   5   1   5     1491.74     1330.62     17.11 o 
   6   1   5     1925.66     1968.12     24.28 o 
   7   1   5       71.73       45.83      4.10 o 
   8   1   5       44.28       42.38      3.00 o 
   9   1   5       19.75       17.26      2.71 o 
  10   1   5       40.26       26.40      3.36 o 
  11   1   5       89.97       80.17      4.70 o 
  12   1   5        0.01       -2.79      2.79 o 
  13   1   5        0.81        2.26      3.40 o 
  14   1   5        4.44        3.47      3.63 o 
  15   1   5       24.26       27.91      4.61 o 
  16   1   5      247.72      253.83     10.37 o 
  17   1   5       19.85       19.31      6.14 o 
  18   1   5        3.26       -5.52      5.52 o 
  19   1   5        7.30        4.30      6.19 o 
 -19   2   5       49.33       43.68     12.85 o 
 -18   2   5        1.88        3.56      8.32 o 
 -17   2   5        0.30        1.53      4.95 o 
 -16   2   5       80.51       89.13      7.02 o 
 -15   2   5      289.67      266.97     14.77 o 
 -14   2   5        0.07       -4.05      4.05 o 
 -13   2   5        0.32       -1.57      3.38 o 
 -12   2   5       91.07      100.18      4.93 o 
 -11   2   5       46.65       49.77      3.74 o 
 -10   2   5        0.05       -2.30      2.30 o 
  -9   2   5      291.17      328.87      8.97 o 
  -8   2   5       51.71       53.58      3.78 o 
  -7   2   5       94.33      109.61      4.69 o 
  -6   2   5     1100.00     1085.91     17.92 o 
  -5   2   5     2751.36     2898.79     31.93 o 
  -4   2   5     3012.35     2829.38     29.14 o 
  -3   2   5       81.69       71.59      2.57 o 
  -2   2   5     1617.10     1785.69     20.07 o 
  -1   2   5     4694.71     4699.32     46.09 o 
   0   2   5     9393.09     8856.47     85.04 o 
   1   2   5     2006.98     1942.91     20.08 o 
   2   2   5      929.87     1058.13     11.82 o 
   3   2   5       69.16       62.02      2.13 o 
   4   2   5     1243.49     1096.87     13.96 o 
   5   2   5        0.11       -0.36      1.56 o 
   6   2   5      311.58      322.45      6.42 o 
   7   2   5      120.25      128.31      4.48 o 
   8   2   5       27.07       18.19      2.67 o 
   9   2   5       85.78       83.59      3.93 o 
  10   2   5        6.17       18.47      2.97 o 
  11   2   5       29.33       27.57      3.48 o 
  12   2   5        0.12        1.97      3.22 o 
  13   2   5      159.64      152.48      6.50 o 
  14   2   5       26.42       23.23      4.20 o 
  15   2   5       22.20       31.57      5.35 o 
  16   2   5       61.25       79.94      6.73 o 
  17   2   5        9.09        5.62      5.04 o 
  18   2   5       33.46       17.28      7.81 o 
  19   2   5       21.68       25.30     11.03 o 
 -18   3   5        1.01        0.28      6.43 o 
 -17   3   5        0.71       10.02      6.42 o 
 -16   3   5      140.90      138.27      9.50 o 
 -15   3   5      132.41      130.26      7.64 o 
 -14   3   5        0.37        3.79      4.22 o 
 -13   3   5        0.50        1.38      3.97 o 
 -12   3   5      452.36      512.37     12.16 o 
 -11   3   5        6.23        5.61      2.77 o 
 -10   3   5        4.13       -1.42      2.34 o 
  -9   3   5      778.53      864.97     14.37 o 
  -8   3   5      121.52      116.60      6.12 o 
  -7   3   5       18.15       13.56      2.60 o 
  -6   3   5      131.69      127.73      5.12 o 
  -5   3   5     1141.06     1130.69     13.44 o 
  -4   3   5      995.95     1193.64     14.49 o 
  -3   3   5     1604.91     1683.66     20.54 o 
  -2   3   5       10.38        9.06      1.46 o 
  -1   3   5       57.41       60.76      2.27 o 
   0   3   5      335.10      333.35      5.07 o 
   1   3   5     1887.54     1906.28     21.20 o 
   2   3   5      666.07      640.18      8.61 o 
   3   3   5      247.88      222.72      6.45 o 
   4   3   5      505.80      531.65      7.83 o 
   5   3   5      294.30      314.43      5.78 o 
   6   3   5       25.63       32.45      2.59 o 
   7   3   5      634.64      614.10     10.03 o 
   8   3   5       25.35       31.36      3.17 o 
   9   3   5      135.73      117.48      4.60 o 
  10   3   5        0.16        4.38      2.66 o 
  11   3   5      376.22      417.47      9.38 o 
  12   3   5      238.21      262.05      8.38 o 
  13   3   5       12.73       11.49      4.23 o 
  14   3   5       20.84       17.89      4.87 o 
  15   3   5       21.47       16.25      5.00 o 
  16   3   5       84.05       80.95      8.27 o 
  17   3   5        0.49       -4.90      5.35 o 
  18   3   5       62.24       57.60      9.39 o 
 -18   4   5       42.79       60.38      8.51 o 
 -17   4   5       22.45       19.79      7.02 o 
 -16   4   5        3.28        9.00      6.22 o 
 -15   4   5       96.16       96.65      9.05 o 
 -14   4   5        1.18       -5.23      5.23 o 
 -13   4   5       17.50       20.06      5.43 o 
 -12   4   5        5.88        6.77      4.48 o 
 -11   4   5        5.10        4.46      2.87 o 
 -10   4   5      136.96      135.39      5.22 o 
  -9   4   5      320.10      333.32     10.01 o 
  -8   4   5      247.33      218.10     10.31 o 
  -7   4   5       58.92       72.57      4.02 o 
  -6   4   5     1192.27     1123.78     16.33 o 
  -5   4   5      134.31      149.78      4.01 o 
  -4   4   5       11.58        1.22      1.53 o 
  -3   4   5     1220.08     1192.18     15.34 o 
  -2   4   5     1066.27      994.54     13.11 o 
  -1   4   5      686.78      589.29      8.72 o 
   0   4   5      361.63      409.57      7.45 o 
   1   4   5      627.71      563.97      9.15 o 
   2   4   5     1259.95     1356.29     16.96 o 
   3   4   5     5298.20     5324.07     59.35 o 
   4   4   5        9.48        1.53      1.20 o 
   5   4   5       82.83       83.93      3.30 o 
   6   4   5      589.51      602.36      9.68 o 
   7   4   5       17.55       20.25      2.54 o 
   8   4   5        0.53        5.07      2.28 o 
   9   4   5      295.71      325.18      7.29 o 
  10   4   5       29.33       30.22      3.51 o 
  11   4   5      114.24      143.34      5.82 o 
  12   4   5       32.21       31.29      4.99 o 
  13   4   5      317.06      328.81     10.59 o 
  14   4   5       17.68       14.43      6.04 o 
  15   4   5        0.13       -5.13      5.38 o 
  16   4   5       12.44       22.36      6.52 o 
  17   4   5       67.83       72.05      8.38 o 
  18   4   5        4.31       -5.99      5.99 o 
 -17   5   5        0.61       -1.89      6.25 o 
 -16   5   5       79.52       73.00      8.32 o 
 -15   5   5        4.13        2.52      7.77 o 
 -14   5   5       11.31       13.38      5.92 o 
 -13   5   5      235.25      190.39     10.22 o 
 -12   5   5      108.13      117.04      8.73 o 
 -11   5   5      262.50      257.92      9.89 o 
 -10   5   5        6.32        1.60      2.13 o 
  -9   5   5      169.86      164.72      5.63 o 
  -8   5   5       14.11       19.37      2.71 o 
  -7   5   5      183.95      214.71      5.79 o 
  -6   5   5      170.66      182.04      4.42 o 
  -5   5   5      102.46      137.72      4.13 o 
  -4   5   5       22.37       18.75      1.77 o 
  -3   5   5       46.76       39.57      2.37 o 
  -2   5   5      440.43      505.79      9.88 o 
  -1   5   5     1422.66     1455.06     16.96 o 
   0   5   5      426.90      385.25      7.65 o 
   1   5   5      117.65      139.98      4.60 o 
   2   5   5       80.19       73.64      3.66 o 
   3   5   5     2001.30     2144.14     25.85 o 
   4   5   5       75.37       67.10      2.58 o 
   5   5   5       78.53       98.06      4.02 o 
   6   5   5        6.33        1.52      1.69 o 
   7   5   5      838.43      832.80     13.10 o 
   8   5   5      241.51      238.28      6.33 o 
   9   5   5      697.23      686.62     12.23 o 
  10   5   5     2339.59     2312.11     29.32 o 
  11   5   5      503.92      533.68     16.75 o 
  12   5   5       39.20       15.94      8.29 o 
  13   5   5      360.98      346.11     13.36 o 
  14   5   5        0.16       -5.17      5.17 o 
  15   5   5       16.39        9.77      5.79 o 
  16   5   5        0.33        3.94      5.94 o 
  17   5   5        0.02        4.14      6.36 o 
 -17   6   5       10.72       19.57      9.95 o 
 -16   6   5        1.80       -5.84      5.84 o 
 -15   6   5       11.07       -0.75      5.75 o 
 -14   6   5        4.45       -0.03      5.37 o 
 -13   6   5       13.64        5.10      5.35 o 
 -12   6   5      122.51      106.32      9.96 o 
 -11   6   5        1.50        4.22      4.59 o 
 -10   6   5       12.81       15.22      4.12 o 
  -9   6   5      123.78      146.40      7.03 o 
  -8   6   5       48.31       52.47      4.16 o 
  -7   6   5        8.06        9.37      2.90 o 
  -6   6   5       21.80       23.05      2.55 o 
  -5   6   5      131.89      131.70      5.48 o 
  -4   6   5        0.14       -1.69      1.69 o 
  -3   6   5      252.07      265.97      5.34 o 
  -2   6   5     1017.28     1054.11     14.11 o 
  -1   6   5      423.52      457.52     11.10 o 
   0   6   5      263.71      240.63      5.38 o 
   1   6   5       37.92       44.19      2.57 o 
   2   6   5      920.38      882.02     15.53 o 
   3   6   5      237.67      283.08      5.64 o 
   4   6   5      401.25      434.36      8.47 o 
   5   6   5        1.50        3.30      2.21 o 
   6   6   5      243.36      249.51      6.60 o 
   7   6   5       64.11       77.67      4.12 o 
   8   6   5       54.74       72.22      4.80 o 
   9   6   5        6.07        6.12      3.90 o 
  10   6   5     1270.11     1350.74     26.89 o 
  11   6   5        8.62        5.35      5.32 o 
  12   6   5        8.98        2.61      5.16 o 
  13   6   5      298.20      310.31     12.74 o 
  14   6   5       20.87       20.79      6.21 o 
  15   6   5        2.02       -0.44      6.50 o 
  16   6   5        5.04        4.04      7.01 o 
  17   6   5        2.08        1.57      7.17 o 
 -16   7   5        6.80        4.69     10.53 o 
 -15   7   5        5.63       -5.25      6.25 o 
 -14   7   5        0.00       -1.91      6.13 o 
 -13   7   5        1.58       -2.54      5.71 o 
 -12   7   5        0.65       -3.45      5.25 o 
 -11   7   5        0.16       10.08      5.25 o 
 -10   7   5      146.89      115.69      8.07 o 
  -9   7   5      903.04      899.67     17.05 o 
  -8   7   5        9.29       14.31      3.45 o 
  -7   7   5      183.26      191.51      6.16 o 
  -6   7   5       72.24       61.77      4.13 o 
  -5   7   5        6.21        4.01      2.14 o 
  -4   7   5       60.18       58.41      3.59 o 
  -3   7   5      171.34      178.75      4.56 o 
  -2   7   5        2.16        1.50      1.84 o 
  -1   7   5       70.16       64.18      3.22 o 
   0   7   5     1726.78     1672.20     22.37 o 
   1   7   5        7.17       11.09      2.14 o 
   2   7   5        0.31       -1.59      1.59 o 
   3   7   5      228.72      209.79      5.67 o 
   4   7   5      147.94      130.20      4.66 o 
   5   7   5       58.73       69.30      3.70 o 
   6   7   5      101.18      107.30      4.69 o 
   7   7   5        1.79       -1.28      4.76 o 
   8   7   5      214.82      216.63      7.65 o 
   9   7   5       17.57       13.47      5.96 o 
  10   7   5        7.07       -4.47      4.47 o 
  11   7   5       55.90       48.74     10.07 o 
  12   7   5       33.67       32.74      6.34 o 
  13   7   5       29.11       38.05      7.48 o 
  14   7   5       18.69       16.02      6.93 o 
  15   7   5       24.34       22.75      7.68 o 
  16   7   5        9.31       -2.53      7.04 o 
 -15   8   5        0.68        2.75      6.68 o 
 -14   8   5        0.05      -10.17     11.36 o 
 -13   8   5        1.96        2.06      5.87 o 
 -12   8   5        0.16        0.45      5.56 o 
 -11   8   5      154.45      171.89     12.07 o 
 -10   8   5       84.38       83.58      8.44 o 
  -9   8   5        2.83        1.60      6.46 o 
  -8   8   5       53.94       53.91      4.87 o 
  -7   8   5       61.05       55.89      4.65 o 
  -6   8   5       22.86       20.60      2.90 o 
  -5   8   5      195.93      203.98      5.92 o 
  -4   8   5       86.93       84.59      3.59 o 
  -3   8   5       80.44       75.61      3.89 o 
  -2   8   5      554.47      538.17      8.98 o 
  -1   8   5       12.14        5.32      2.88 o 
   0   8   5      684.34      702.14     11.76 o 
   1   8   5      119.53      132.19      5.07 o 
   2   8   5       51.57       53.18      3.07 o 
   3   8   5       49.91       49.52      3.37 o 
   4   8   5       14.13       11.48      2.53 o 
   5   8   5       36.97       32.49      3.22 o 
   6   8   5        0.05       -2.71      2.71 o 
   7   8   5      102.04      129.78      7.84 o 
   8   8   5       35.66       29.08      5.29 o 
   9   8   5       69.43       82.48      7.40 o 
  10   8   5      361.18      361.24     14.19 o 
  11   8   5        1.79       10.11      5.82 o 
  12   8   5       75.14       86.41      8.98 o 
  13   8   5       21.20       15.12      6.72 o 
  14   8   5        1.82       12.68      6.80 o 
  15   8   5        5.90        1.51      6.93 o 
 -14   9   5        3.31        6.35      6.59 o 
 -13   9   5       20.46       31.90      7.32 o 
 -12   9   5       96.71       72.65      8.13 o 
 -11   9   5       24.31       32.15      7.46 o 
 -10   9   5        1.47        5.26      5.64 o 
  -9   9   5       15.67       11.62      4.92 o 
  -8   9   5      198.29      183.15      7.64 o 
  -7   9   5        4.91       -3.16      3.16 o 
  -6   9   5       20.86       18.35      3.99 o 
  -5   9   5       45.79       42.57      3.65 o 
  -4   9   5      169.66      144.64      5.50 o 
  -3   9   5      156.70      158.39      5.84 o 
  -2   9   5      412.60      442.87      8.86 o 
  -1   9   5       32.11       36.05      3.11 o 
   0   9   5       31.12       29.23      3.20 o 
   1   9   5      263.38      261.26      7.53 o 
   2   9   5      126.58      109.50      4.84 o 
   3   9   5      128.53      117.84      5.51 o 
   4   9   5       84.89       67.91      5.89 o 
   5   9   5       98.88       83.28      5.07 o 
   6   9   5       10.04        8.55      3.76 o 
   7   9   5       21.76       15.78      3.94 o 
   8   9   5       45.50       31.63      8.32 o 
   9   9   5       48.27       47.69      6.51 o 
  10   9   5       31.95       34.01     10.90 o 
  11   9   5      187.40      193.90     11.06 o 
  12   9   5        0.25       -5.71      5.71 o 
  13   9   5       24.23       30.55      7.16 o 
  14   9   5        9.60        3.39      7.67 o 
 -12  10   5       24.44       29.16      6.88 o 
 -11  10   5       29.46       29.88      6.44 o 
 -10  10   5       76.40       97.37      8.72 o 
  -9  10   5        6.64        7.83      6.19 o 
  -8  10   5       14.97       18.23      5.09 o 
  -7  10   5       68.90       84.41      8.94 o 
  -6  10   5       21.19       27.11      4.15 o 
  -5  10   5       83.69       74.91      4.17 o 
  -4  10   5      217.51      206.38      6.45 o 
  -3  10   5       82.07       88.96      4.75 o 
  -2  10   5      656.66      729.49     13.58 o 
  -1  10   5      253.11      233.00      7.43 o 
   0  10   5       17.67       21.64      4.57 o 
   1  10   5       69.75       77.80      5.81 o 
   2  10   5       74.06       78.09      4.95 o 
   3  10   5       31.31       44.74      4.36 o 
   4  10   5      370.48      344.56      9.80 o 
   5  10   5       27.32       23.20      4.01 o 
   6  10   5       25.59       19.93      5.08 o 
   7  10   5       45.61       43.18      6.58 o 
   8  10   5        2.95       -0.84      6.02 o 
   9  10   5        4.55        8.70      5.50 o 
  10  10   5       74.45       57.25      7.44 o 
  11  10   5        0.29       -5.74      5.74 o 
  12  10   5        8.05        9.92      6.32 o 
 -10  11   5       31.79       27.85      5.79 o 
  -9  11   5       10.26       24.41      4.96 o 
  -8  11   5       15.49       15.49      4.74 o 
  -7  11   5       15.37       -3.31      4.47 o 
  -6  11   5      120.80      128.67      7.57 o 
  -5  11   5       11.22       10.80      3.05 o 
  -4  11   5        0.54       -3.31      3.31 o 
  -3  11   5       13.68       13.95      3.97 o 
  -2  11   5      446.22      450.89     11.54 o 
  -1  11   5       18.43       23.42      4.25 o 
   0  11   5        2.67        3.32      4.62 o 
   1  11   5        1.47       -1.24      3.91 o 
   2  11   5       93.98       83.94      5.45 o 
   3  11   5        0.01        1.51      4.33 o 
   4  11   5       96.39       96.67      6.93 o 
   5  11   5        1.76       -2.31      4.15 o 
   6  11   5        0.18       -0.34      4.54 o 
   7  11   5       15.54       10.21      4.97 o 
   8  11   5        8.48        4.96      5.18 o 
   9  11   5       16.04       13.91      5.79 o 
  10  11   5        4.90        8.08      5.78 o 
  -8  12   5        0.99       -0.44      8.20 o 
  -7  12   5       34.35       26.97      9.35 o 
  -6  12   5      142.45      159.99     13.09 o 
  -5  12   5       25.48       24.35      4.83 o 
  -4  12   5       10.65       10.67      4.61 o 
  -3  12   5        4.03        4.87      3.66 o 
  -2  12   5       85.73      101.68      5.88 o 
  -1  12   5       11.83       15.97      4.10 o 
   0  12   5        1.24        7.40      4.07 o 
   1  12   5        0.79        5.08      4.14 o 
   2  12   5       13.40       11.21      4.84 o 
   3  12   5       23.20       35.91      5.53 o 
   4  12   5       25.22       26.84      4.38 o 
   5  12   5       13.93       23.44      5.11 o 
   6  12   5       22.00       21.43      8.56 o 
   7  12   5       11.01       10.89      5.20 o 
   8  12   5       16.75       18.31     14.61 o 
  -3  13   5       21.26       21.55      5.04 o 
  -2  13   5        0.37        2.73      4.76 o 
  -1  13   5       12.67        7.97      4.25 o 
   0  13   5        2.68        2.55      4.32 o 
   1  13   5        3.83        5.62      4.53 o 
   2  13   5        1.39       -2.06      4.14 o 
   3  13   5        5.24        9.09     13.35 o 
 -18   0   6        5.41       15.82      9.08 o 
 -16   0   6       28.79       15.18      8.16 o 
 -14   0   6      108.42      101.79      8.85 o 
 -12   0   6       14.19       15.21      6.43 o 
 -10   0   6      794.62      785.32     35.60 o 
  -8   0   6       41.93       29.02      6.42 o 
  -6   0   6      641.83      832.14     16.92 o 
  -4   0   6      577.51      531.84     11.52 o 
  -2   0   6      893.76      851.92     12.59 o 
   0   0   6     2418.83     2235.64     28.38 o 
   2   0   6     1007.78     1106.24     16.42 o 
   4   0   6        0.31       -1.87      1.87 o 
   6   0   6     2765.76     2937.45     53.25 o 
   8   0   6       34.56       34.44      4.40 o 
  10   0   6        1.76        1.00      3.80 o 
  12   0   6       11.91        1.72      7.04 o 
  14   0   6       58.41       66.45      7.70 o 
  16   0   6       28.36       17.05      8.14 o 
  18   0   6        0.12       -8.64     14.15 o 
 -19   1   6        3.92        5.22      9.94 o 
 -18   1   6       13.18       19.55      6.39 o 
 -17   1   6        0.52        3.73      5.44 o 
 -16   1   6       71.69       72.28      6.57 o 
 -15   1   6      127.85      126.23      7.48 o 
 -14   1   6        2.06       -3.73      3.73 o 
 -13   1   6        7.95        0.47      3.85 o 
 -12   1   6       27.00       24.06      4.23 o 
 -11   1   6      216.99      197.48      8.55 o 
 -10   1   6      153.20      133.07      7.89 o 
  -9   1   6       12.20       11.78      3.17 o 
  -8   1   6        4.01       -0.23      2.66 o 
  -7   1   6      223.59      220.81     11.08 o 
  -6   1   6      235.10      222.96      6.42 o 
  -5   1   6      207.18      199.14      5.08 o 
  -4   1   6     2179.21     2238.79     26.99 o 
  -3   1   6       17.94        4.94      1.55 o 
  -2   1   6      101.99      125.39      2.94 o 
  -1   1   6     1172.26     1123.16     11.53 o 
   0   1   6       56.33       60.33      2.11 o 
   1   1   6     1015.37      954.50     10.51 o 
   2   1   6     1479.30     1540.27     16.70 o 
   3   1   6        3.79        0.99      1.37 o 
   4   1   6       43.09       39.40      2.44 o 
   5   1   6      659.51      686.56     10.52 o 
   6   1   6       59.62       80.50      3.45 o 
   7   1   6      123.58      136.20      4.55 o 
   8   1   6      668.70      686.65     11.39 o 
   9   1   6      153.60      184.94      6.23 o 
  10   1   6       15.90       17.38      3.22 o 
  11   1   6       30.23       40.20      3.99 o 
  12   1   6        0.65        4.06      3.26 o 
  13   1   6       20.86       21.97      4.12 o 
  14   1   6       72.98       80.98      5.74 o 
  15   1   6      219.54      218.90     14.21 o 
  16   1   6       18.97       11.05      5.31 o 
  17   1   6        4.75        6.47      5.81 o 
  18   1   6       22.22       19.84      6.55 o 
 -18   2   6        0.27       -2.91      7.39 o 
 -17   2   6        2.27       -0.69      6.00 o 
 -16   2   6       64.45       70.99      6.70 o 
 -15   2   6      205.05      207.67      9.20 o 
 -14   2   6       17.43       13.61      4.82 o 
 -13   2   6       15.47        4.71      4.03 o 
 -12   2   6       31.47       38.42      4.64 o 
 -11   2   6       21.96       17.29      3.80 o 
 -10   2   6       37.63       38.82      5.38 o 
  -9   2   6      234.92      267.38      8.26 o 
  -8   2   6     1101.27     1138.15     19.68 o 
  -7   2   6      209.27      172.49      7.17 o 
  -6   2   6        2.64        5.39      2.11 o 
  -5   2   6      155.24      169.60      4.36 o 
  -4   2   6    10247.66    10734.21    110.22 o 
  -3   2   6       97.53       94.14      3.17 o 
  -2   2   6       27.73       40.77      2.06 o 
  -1   2   6       30.54       33.79      2.24 o 
   0   2   6       10.39        5.63      1.32 o 
   1   2   6     1060.52     1046.94     11.39 o 
   2   2   6      972.09     1115.27     12.69 o 
   3   2   6     1141.69     1255.02     14.15 o 
   4   2   6       17.89       17.85      1.96 o 
   5   2   6     1644.80     1711.42     21.48 o 
   6   2   6      750.18      722.15     11.11 o 
   7   2   6        0.34       -1.92      1.92 o 
   8   2   6      304.17      325.21      7.24 o 
   9   2   6      976.12      945.92     14.47 o 
  10   2   6       71.63       61.63      3.92 o 
  11   2   6        7.75        7.76      3.31 o 
  12   2   6       10.36       11.29      3.69 o 
  13   2   6       50.55       59.20      4.94 o 
  14   2   6       11.50       10.53      4.54 o 
  15   2   6       56.31       49.27      5.81 o 
  16   2   6        0.67       -4.31      4.31 o 
  17   2   6        2.50       -4.50      4.50 o 
  18   2   6        1.37        3.96      7.18 o 
 -18   3   6       11.58       16.52      7.33 o 
 -17   3   6       26.77       29.66      7.09 o 
 -16   3   6       49.10       57.76      7.71 o 
 -15   3   6       11.62       14.62      4.98 o 
 -14   3   6       14.14       10.55      4.56 o 
 -13   3   6       12.44       11.05      4.83 o 
 -12   3   6      241.16      252.02      9.28 o 
 -11   3   6       17.37       10.15      3.20 o 
 -10   3   6      400.53      423.82     10.84 o 
  -9   3   6       18.97       11.17      3.44 o 
  -8   3   6        4.42       -1.84      2.75 o 
  -7   3   6      359.93      366.10      8.87 o 
  -6   3   6       78.40       55.45      2.89 o 
  -5   3   6      150.90      121.20      3.85 o 
  -4   3   6     9115.22     9343.00     96.38 o 
  -3   3   6      141.15      117.25      3.80 o 
  -2   3   6     2403.97     2704.79     29.71 o 
  -1   3   6      243.55      221.04      4.35 o 
   0   3   6      341.39      320.47      5.31 o 
   1   3   6     1075.95     1209.37     14.61 o 
   2   3   6     3011.07     3140.87     31.77 o 
   3   3   6      444.94      572.29      7.59 o 
   4   3   6      167.92      168.94      4.35 o 
   5   3   6        8.46       17.41      2.01 o 
   6   3   6      218.19      219.70      5.48 o 
   7   3   6      631.42      665.63     10.79 o 
   8   3   6      773.68      877.82     13.46 o 
   9   3   6      371.84      416.57      8.67 o 
  10   3   6      217.23      217.79      6.75 o 
  11   3   6       46.65       57.19      4.47 o 
  12   3   6      270.14      267.83      8.50 o 
  13   3   6       78.54       81.50      6.13 o 
  14   3   6        0.01       -3.53      4.05 o 
  15   3   6       47.53       36.81      5.56 o 
  16   3   6       17.35       13.94      6.25 o 
  17   3   6        0.19       -5.45      5.45 o 
  18   3   6        0.30       -2.98      5.92 o 
 -18   4   6        5.68        4.79      6.78 o 
 -17   4   6       18.08       12.58      6.63 o 
 -16   4   6       66.71       73.99      8.34 o 
 -15   4   6        1.54        7.75      7.85 o 
 -14   4   6       31.74       33.31      6.51 o 
 -13   4   6       37.78       18.56      6.27 o 
 -12   4   6       16.40       24.57      4.98 o 
 -11   4   6       49.00       68.08      6.76 o 
 -10   4   6       19.08       19.29      3.11 o 
  -9   4   6       60.01       60.36      3.81 o 
  -8   4   6      240.87      266.79      7.76 o 
  -7   4   6      538.35      524.01     10.04 o 
  -6   4   6       59.03       51.03      2.96 o 
  -5   4   6      177.90      202.22      4.88 o 
  -4   4   6      193.11      206.89      5.00 o 
  -3   4   6     1857.51     2087.81     25.32 o 
  -2   4   6      527.04      569.74      8.98 o 
  -1   4   6     4076.00     4087.47     43.55 o 
   0   4   6     2089.28     2209.83     24.82 o 
   1   4   6      233.00      231.71      4.82 o 
   2   4   6        0.16       -0.39      1.78 o 
   3   4   6      223.92      246.19      5.04 o 
   4   4   6      268.39      311.91      5.78 o 
   5   4   6        0.74        5.75      1.86 o 
   6   4   6       67.53       83.03      3.49 o 
   7   4   6      548.41      518.39      9.11 o 
   8   4   6      762.63      780.68     12.34 o 
   9   4   6      654.30      604.30     14.58 o 
  10   4   6     1185.02     1182.02     22.37 o 
  11   4   6      132.64      143.20      6.53 o 
  12   4   6       38.55       42.00      5.18 o 
  13   4   6      153.03      122.91      7.07 o 
  14   4   6       32.13       12.65      7.96 o 
  15   4   6        7.70       -1.24      5.44 o 
  16   4   6        1.15       -5.47      5.47 o 
  17   4   6       11.90       12.16      6.37 o 
  18   4   6        9.24        0.78      7.51 o 
 -17   5   6       31.74       19.76      6.98 o 
 -16   5   6       30.19       32.48      7.36 o 
 -15   5   6       53.65       55.56      7.83 o 
 -14   5   6       22.27       18.98      5.96 o 
 -13   5   6        6.97        4.45      5.84 o 
 -12   5   6       48.32       59.52      7.27 o 
 -11   5   6       48.48       47.87      6.42 o 
 -10   5   6      166.82      150.19     16.97 o 
  -9   5   6      110.14      129.65      5.48 o 
  -8   5   6       35.76       28.61      2.86 o 
  -7   5   6       33.50       44.52      4.44 o 
  -6   5   6        0.77        0.29      1.98 o 
  -5   5   6      367.91      402.69      6.66 o 
  -4   5   6      218.64      153.89      3.94 o 
  -3   5   6       15.81       26.48      2.15 o 
  -2   5   6     1302.34     1312.75     17.01 o 
  -1   5   6      181.02      172.03      6.33 o 
   0   5   6       21.99       12.50      1.98 o 
   1   5   6     4742.26     4782.85     77.14 o 
   2   5   6      633.63      720.06     11.63 o 
   3   5   6      110.22      101.30      3.53 o 
   4   5   6       14.01       20.14      2.21 o 
   5   5   6       12.52        8.54      2.83 o 
   6   5   6       92.46      100.07      3.86 o 
   7   5   6      268.88      296.28      7.05 o 
   8   5   6      525.28      506.66      9.24 o 
   9   5   6        0.96       -3.44      3.44 o 
  10   5   6      455.85      464.48     10.96 o 
  11   5   6      616.65      604.62     16.52 o 
  12   5   6        4.23        1.17      5.28 o 
  13   5   6      185.42      156.09      9.54 o 
  14   5   6      204.45      185.40     10.18 o 
  15   5   6        0.14       -5.38      5.38 o 
  16   5   6       36.67       36.73      7.08 o 
  17   5   6        4.27       -0.96      6.00 o 
 -17   6   6        0.02       -9.74      9.74 o 
 -16   6   6        2.72        0.61      6.91 o 
 -15   6   6        0.10       -4.93      5.67 o 
 -14   6   6        8.07       18.98      7.37 o 
 -13   6   6       60.11       69.35      8.05 o 
 -12   6   6       10.26        0.66      5.25 o 
 -11   6   6       86.66      102.99      8.17 o 
 -10   6   6        0.38       -1.58      4.38 o 
  -9   6   6        0.59       -2.17      3.41 o 
  -8   6   6        7.03        6.47      3.26 o 
  -7   6   6      294.56      333.46      8.64 o 
  -6   6   6        0.08       -2.13      2.13 o 
  -5   6   6      102.90       94.73      3.82 o 
  -4   6   6      198.46      210.64      5.19 o 
  -3   6   6      953.49      909.10     11.90 o 
  -2   6   6       61.56       49.72      2.62 o 
  -1   6   6      124.87      143.09      3.97 o 
   0   6   6        9.83        5.86      1.54 o 
   1   6   6      439.61      402.84      9.38 o 
   2   6   6       94.92      133.55      5.82 o 
   3   6   6       17.85        8.75      1.98 o 
   4   6   6       87.06       89.93      3.50 o 
   5   6   6       10.27        6.61      1.98 o 
   6   6   6        3.87        0.91      1.35 o 
   7   6   6       16.43       11.73      2.60 o 
   8   6   6      101.51       89.95      4.42 o 
   9   6   6     1249.67     1179.67     34.98 o 
  10   6   6      607.42      580.72     22.82 o 
  11   6   6       50.83       52.34      6.62 o 
  12   6   6       86.76      105.67      9.06 o 
  13   6   6       14.46       14.08      6.85 o 
  14   6   6       12.26       16.36      6.30 o 
  15   6   6       11.63        6.09      6.07 o 
  16   6   6        3.64        3.70      7.38 o 
 -16   7   6        0.07       -8.82      8.82 o 
 -15   7   6       22.78       23.16      7.91 o 
 -14   7   6       25.60       31.44      7.56 o 
 -13   7   6       92.83       78.56     10.09 o 
 -12   7   6       30.95       31.56      6.56 o 
 -11   7   6       15.34        8.85      5.17 o 
 -10   7   6       24.23       25.87      5.41 o 
  -9   7   6      313.62      336.34     10.42 o 
  -8   7   6      330.56      334.56      9.42 o 
  -7   7   6       11.14        8.62      2.88 o 
  -6   7   6      173.20      167.32      5.31 o 
  -5   7   6      117.83      102.54      4.03 o 
  -4   7   6      184.67      179.87      4.94 o 
  -3   7   6       65.96       66.83      3.18 o 
  -2   7   6       18.51       13.74      2.36 o 
  -1   7   6      325.03      351.30      7.44 o 
   0   7   6        7.12        1.67      1.56 o 
   1   7   6       16.32       22.50      2.57 o 
   2   7   6       88.16       87.72      3.35 o 
   3   7   6       48.32       37.04      3.09 o 
   4   7   6      449.21      479.46      9.50 o 
   5   7   6        0.93        3.45      2.49 o 
   6   7   6       19.30       18.12      3.10 o 
   7   7   6       71.54       67.71      4.74 o 
   8   7   6       43.10       51.40      5.27 o 
   9   7   6        1.91        5.38      4.74 o 
  10   7   6       44.94       53.64      6.27 o 
  11   7   6       26.59       29.05      5.87 o 
  12   7   6       38.91       43.55      7.43 o 
  13   7   6        0.06       -5.91      5.91 o 
  14   7   6        1.96        4.97      6.34 o 
  15   7   6        2.50       10.89      6.95 o 
  16   7   6        3.76        8.10      8.49 o 
 -15   8   6        0.00       -6.94      6.94 o 
 -14   8   6        0.21        1.34      6.57 o 
 -13   8   6        0.22       11.04      6.13 o 
 -12   8   6        3.31       15.24      6.94 o 
 -11   8   6        7.81       13.48      6.43 o 
 -10   8   6       20.60       23.39      6.70 o 
  -9   8   6        0.25       -4.37      4.37 o 
  -8   8   6        2.76       -3.58      3.58 o 
  -7   8   6       32.97       24.96      4.07 o 
  -6   8   6      236.80      230.55      8.70 o 
  -5   8   6       12.34       14.08      3.08 o 
  -4   8   6      808.73      844.93     12.83 o 
  -3   8   6      451.96      426.56      7.79 o 
  -2   8   6       56.29       45.79      3.21 o 
  -1   8   6     1337.51     1354.09     19.40 o 
   0   8   6      249.42      255.09      6.80 o 
   1   8   6       85.73      105.91      4.74 o 
   2   8   6       26.32       29.89      3.19 o 
   3   8   6       71.10       72.36      3.79 o 
   4   8   6       57.54       72.91      4.99 o 
   5   8   6       51.88       58.89      4.66 o 
   6   8   6       36.48       32.20      4.31 o 
   7   8   6       35.81       40.79      4.86 o 
   8   8   6        1.03        1.70      4.94 o 
   9   8   6      525.68      526.45     16.99 o 
  10   8   6        1.62       -0.66      5.28 o 
  11   8   6      110.14       96.73      8.76 o 
  12   8   6       10.26       -1.70      5.70 o 
  13   8   6        7.06       -0.69      6.48 o 
  14   8   6       12.38       10.79      8.46 o 
  15   8   6        0.40        0.18      7.52 o 
 -13   9   6        9.15       15.22      9.45 o 
 -12   9   6       36.80       35.38      8.08 o 
 -11   9   6      133.63      138.07     11.02 o 
 -10   9   6        2.09        5.01      5.80 o 
  -9   9   6       47.00       54.63      9.29 o 
  -8   9   6        1.51       -4.51      4.51 o 
  -7   9   6      415.52      381.03      9.46 o 
  -6   9   6        3.36       -3.19      3.19 o 
  -5   9   6      435.18      416.93      9.63 o 
  -4   9   6       47.50       49.78      4.16 o 
  -3   9   6       92.52      104.15      5.07 o 
  -2   9   6       90.17      101.13      4.80 o 
  -1   9   6      129.90      126.81      6.17 o 
   0   9   6      138.31      143.18      6.15 o 
   1   9   6      149.31      142.02      5.79 o 
   2   9   6      244.85      238.53      8.61 o 
   3   9   6       62.55       75.33      5.01 o 
   4   9   6      199.93      174.48      7.33 o 
   5   9   6      143.62      127.94      6.36 o 
   6   9   6      206.89      192.11      9.57 o 
   7   9   6       20.24       14.05      5.24 o 
   8   9   6        1.26       -4.94      4.94 o 
   9   9   6       22.47       17.31      6.01 o 
  10   9   6      141.94      146.82     11.40 o 
  11   9   6        9.38        8.01      6.25 o 
  12   9   6        0.81        3.17      8.10 o 
  13   9   6       11.37        8.78      6.65 o 
 -12  10   6        1.11        6.01      6.20 o 
 -11  10   6       61.81       82.38     24.14 o 
 -10  10   6        0.17        2.08      5.82 o 
  -9  10   6       73.02       78.44     10.65 o 
  -8  10   6      104.95      101.99      7.49 o 
  -7  10   6      106.87      110.39      7.65 o 
  -6  10   6      266.35      298.31      9.23 o 
  -5  10   6       82.34       65.41      5.13 o 
  -4  10   6       80.32       80.29      4.82 o 
  -3  10   6      518.51      544.06     11.60 o 
  -2  10   6       94.56      110.21      7.66 o 
  -1  10   6      452.88      446.47     11.71 o 
   0  10   6        4.24       -1.51      3.44 o 
   1  10   6        6.77       13.77      4.11 o 
   2  10   6       33.10       33.68      5.05 o 
   3  10   6       16.98        4.46      7.50 o 
   4  10   6       59.48       42.84      5.80 o 
   5  10   6      169.31      161.51      8.82 o 
   6  10   6       65.97       85.88     10.33 o 
   7  10   6       32.15       17.15      5.55 o 
   8  10   6      101.40       75.70      7.27 o 
   9  10   6        7.70       -0.86      5.32 o 
  10  10   6       30.02       16.37      7.26 o 
  11  10   6       68.98       72.40      8.44 o 
  12  10   6       34.25       34.83      8.75 o 
 -10  11   6       51.32       62.79     11.38 o 
  -9  11   6        3.13        1.88      4.98 o 
  -8  11   6        4.80       -2.03      5.85 o 
  -7  11   6      104.73      126.00     11.69 o 
  -6  11   6       10.69       24.54      4.58 o 
  -5  11   6        0.51       -2.39      3.57 o 
  -4  11   6      171.53      147.81      7.05 o 
  -3  11   6      132.14      155.20      7.95 o 
  -2  11   6      145.83      150.62      7.47 o 
  -1  11   6       71.52       98.10      6.10 o 
   0  11   6       57.75       58.06      5.43 o 
   1  11   6       13.71       11.98      3.89 o 
   2  11   6        2.28        4.49      4.52 o 
   3  11   6       35.39       41.15      5.71 o 
   4  11   6        0.39        3.34      4.64 o 
   5  11   6       42.37       37.88      6.81 o 
   6  11   6        0.12        5.25      4.85 o 
   7  11   6       17.39       21.78      7.61 o 
   8  11   6       18.72        8.36      9.90 o 
   9  11   6        5.52       -1.12      8.14 o 
  10  11   6       32.64       34.42      8.11 o 
  -7  12   6       91.51      106.50      7.52 o 
  -6  12   6        0.56        4.40      4.49 o 
  -5  12   6       16.50       14.06      4.88 o 
  -4  12   6        4.28       -1.83      4.50 o 
  -3  12   6       28.61       21.48      4.88 o 
  -2  12   6      103.53      110.75      6.35 o 
  -1  12   6        8.11       17.70      4.50 o 
   0  12   6       29.43       27.83      8.99 o 
   1  12   6       14.93       10.45      4.49 o 
   2  12   6      127.30      146.14      7.06 o 
   3  12   6       39.18       38.97      4.92 o 
   4  12   6        0.03       -4.58      4.58 o 
   5  12   6        7.70        6.52      5.13 o 
   6  12   6       35.16       28.71      6.31 o 
   7  12   6       38.17       53.24      6.78 o 
  -2  13   6        7.00       16.21      7.72 o 
  -1  13   6      113.69      126.59      8.01 o 
   0  13   6       15.51        1.70      6.13 o 
   1  13   6       71.44       70.92      7.47 o 
   2  13   6       35.42       34.26     10.92 o 
 -17   0   7       26.85       11.11      8.15 o 
 -15   0   7        0.00        4.71      6.26 o 
 -13   0   7        2.51       -6.14      6.14 o 
 -11   0   7       13.77       12.43      5.90 o 
  -9   0   7      261.90      283.50     13.77 o 
  -7   0   7      219.53      269.43     12.57 o 
  -5   0   7     2652.33     2803.16     64.06 o 
  -3   0   7     2178.51     2059.80     29.70 o 
  -1   0   7      435.16      523.84      9.94 o 
   1   0   7      216.42      241.54      6.63 o 
   3   0   7        4.09        9.36      2.92 o 
   5   0   7      620.97      583.86     14.81 o 
   7   0   7       77.41       69.73      5.47 o 
   9   0   7       29.14       16.09      5.89 o 
  11   0   7      213.45      216.18     18.64 o 
  13   0   7      254.78      330.25     16.37 o 
  15   0   7       13.37        6.44      7.66 o 
  17   0   7        1.79       -7.01      7.01 o 
 -18   1   7        2.75        5.43      5.85 o 
 -17   1   7       19.63       21.09      6.08 o 
 -16   1   7        5.95       13.28      5.25 o 
 -15   1   7        8.80        1.17      4.68 o 
 -14   1   7        0.04       -4.00      4.00 o 
 -13   1   7      159.37      166.34      7.82 o 
 -12   1   7       37.62       31.14      5.31 o 
 -11   1   7      498.64      497.58     14.00 o 
 -10   1   7        1.20        2.66      3.65 o 
  -9   1   7       19.73       29.51      4.27 o 
  -8   1   7      123.62      137.92      6.02 o 
  -7   1   7      417.36      372.25      9.51 o 
  -6   1   7     2222.76     2428.98     30.53 o 
  -5   1   7     5516.00     5511.36     62.58 o 
  -4   1   7     3706.84     3455.90     40.40 o 
  -3   1   7       47.42       53.05      2.76 o 
  -2   1   7     1128.40     1032.85     12.27 o 
  -1   1   7      310.37      295.85      4.87 o 
   0   1   7      285.44      285.92      4.74 o 
   1   1   7     2901.53     2803.09     27.31 o 
   2   1   7      359.69      311.41      5.04 o 
   3   1   7        2.79       -0.62      1.53 o 
   4   1   7     1083.72     1101.89     15.08 o 
   5   1   7       13.09       17.66      2.63 o 
   6   1   7      175.22      155.51      4.85 o 
   7   1   7        6.54        7.32      2.47 o 
   8   1   7        3.61        5.55      2.65 o 
   9   1   7        0.00        0.57      2.58 o 
  10   1   7       37.02       46.12      4.06 o 
  11   1   7       28.81       25.19      3.94 o 
  12   1   7       15.82       14.79      3.86 o 
  13   1   7       51.12       68.83      5.22 o 
  14   1   7      217.25      203.31      7.93 o 
  15   1   7        4.61        8.24      4.83 o 
  16   1   7        6.01        4.01      4.79 o 
  17   1   7        2.94       -5.15      5.15 o 
  18   1   7       21.92       10.38      6.91 o 
 -18   2   7       99.55      117.12     11.17 o 
 -17   2   7       25.47       41.75      8.66 o 
 -16   2   7       15.84       16.63      5.38 o 
 -15   2   7       49.19       44.50      5.80 o 
 -14   2   7        2.35        0.48      4.68 o 
 -13   2   7      345.44      373.44     11.29 o 
 -12   2   7       31.44       29.30      5.09 o 
 -11   2   7       22.52       15.32      4.29 o 
 -10   2   7        3.21       -3.01      3.01 o 
  -9   2   7       23.79       29.84      3.87 o 
  -8   2   7       96.95       81.37      4.88 o 
  -7   2   7      865.80      859.34     16.00 o 
  -6   2   7      164.71      143.20      5.15 o 
  -5   2   7       37.76       25.70      2.68 o 
  -4   2   7      284.35      305.67      6.55 o 
  -3   2   7      572.56      538.75      9.65 o 
  -2   2   7      322.11      262.82      5.55 o 
  -1   2   7       44.25       42.60      2.24 o 
   0   2   7      384.42      423.98      6.08 o 
   1   2   7      198.27      200.17      4.43 o 
   2   2   7      733.62      798.16     10.01 o 
   3   2   7     1165.00     1160.91     13.59 o 
   4   2   7     1434.17     1497.30     17.83 o 
   5   2   7      122.82      150.40      4.63 o 
   6   2   7      466.83      453.36      8.36 o 
   7   2   7        2.00        1.69      2.12 o 
   8   2   7     1304.08     1255.77     17.79 o 
   9   2   7       25.21       27.50      3.25 o 
  10   2   7       47.83       46.34      4.09 o 
  11   2   7       44.14       43.57      4.43 o 
  12   2   7        1.52        2.89      3.44 o 
  13   2   7       23.92       17.63      4.07 o 
  14   2   7       81.18       85.56      6.49 o 
  15   2   7        7.10        2.00      4.57 o 
  16   2   7       13.94        8.21      4.97 o 
  17   2   7        8.96        1.10      5.14 o 
  18   2   7        1.50       -2.19      7.07 o 
 -18   3   7       40.66       39.84      8.88 o 
 -17   3   7        6.64       23.72      7.00 o 
 -16   3   7       53.14       67.56      7.97 o 
 -15   3   7       39.15       33.67      6.64 o 
 -14   3   7       68.29       84.41      7.97 o 
 -13   3   7       39.09       40.11      6.30 o 
 -12   3   7      183.75      157.21      8.33 o 
 -11   3   7       17.12       25.90      4.72 o 
 -10   3   7      122.00      121.79      6.11 o 
  -9   3   7       13.29       12.01      3.60 o 
  -8   3   7        9.49       15.02      3.31 o 
  -7   3   7      510.54      531.64     13.27 o 
  -6   3   7      473.89      475.80      8.31 o 
  -5   3   7      344.57      282.43      5.88 o 
  -4   3   7       30.96       22.26      2.47 o 
  -3   3   7      700.13      860.86     11.69 o 
  -2   3   7       16.72        6.30      2.29 o 
  -1   3   7      738.69      747.27      9.74 o 
   0   3   7      606.36      582.30      8.16 o 
   1   3   7     2253.69     2324.41     24.64 o 
   2   3   7       49.37       49.09      2.78 o 
   3   3   7      171.15      167.88      3.83 o 
   4   3   7       13.75        9.60      1.65 o 
   5   3   7      114.65      109.23      3.56 o 
   6   3   7       35.41       26.19      2.64 o 
   7   3   7      244.92      247.24      6.30 o 
   8   3   7       23.99       30.67      3.23 o 
   9   3   7        7.79        1.67      2.56 o 
  10   3   7      318.51      308.18      8.10 o 
  11   3   7      186.95      183.01      7.61 o 
  12   3   7       21.71       21.12      4.12 o 
  13   3   7        1.11       -3.72      3.72 o 
  14   3   7       48.35       50.45      5.73 o 
  15   3   7       10.09       11.86      5.36 o 
  16   3   7        0.18       -5.00      5.00 o 
  17   3   7       18.11       16.63      6.51 o 
  18   3   7        0.73       -9.01      9.01 o 
 -17   4   7       15.59       29.15      7.54 o 
 -16   4   7       32.10       37.41      7.46 o 
 -15   4   7      166.35      178.97     10.42 o 
 -14   4   7       69.16       65.38     12.86 o 
 -13   4   7       77.67       69.27      8.03 o 
 -12   4   7       72.09       63.38      6.01 o 
 -11   4   7        0.03       -3.24      4.21 o 
 -10   4   7       18.61       15.14      3.71 o 
  -9   4   7       40.99       30.83      3.77 o 
  -8   4   7       35.83       31.99      3.43 o 
  -7   4   7      190.91      161.18      5.23 o 
  -6   4   7       26.94       37.86      2.87 o 
  -5   4   7      224.57      213.45      4.84 o 
  -4   4   7      407.35      424.20      7.36 o 
  -3   4   7      599.13      614.97      9.21 o 
  -2   4   7        2.26       -1.66      1.66 o 
  -1   4   7       41.98       35.11      2.53 o 
   0   4   7     3287.47     3502.55     35.74 o 
   1   4   7     1402.98     1512.84     18.09 o 
   2   4   7       31.10       45.66      2.89 o 
   3   4   7        5.52        3.39      1.67 o 
   4   4   7       62.28       62.44      2.88 o 
   5   4   7       64.33       56.17      3.08 o 
   6   4   7       32.60       39.81      2.88 o 
   7   4   7       51.77       34.74      3.06 o 
   8   4   7      444.87      497.61      9.55 o 
   9   4   7      102.16       94.38      4.79 o 
  10   4   7      126.75      124.24      5.72 o 
  11   4   7     1660.35     1663.47     27.92 o 
  12   4   7       31.09       29.15      5.08 o 
  13   4   7        3.36       -4.04      4.04 o 
  14   4   7      118.55      111.61      9.92 o 
  15   4   7        4.38        3.05      7.65 o 
  16   4   7        2.06       -5.47      5.47 o 
  17   4   7        2.71        8.50      6.55 o 
 -17   5   7       14.85        8.89      6.74 o 
 -16   5   7       67.11       57.12      8.34 o 
 -15   5   7       34.39       41.83      7.29 o 
 -14   5   7      329.66      380.21     16.35 o 
 -13   5   7       27.90       29.53      7.03 o 
 -12   5   7       18.84       -2.41      5.42 o 
 -11   5   7       30.81       14.72      5.60 o 
 -10   5   7       11.99        5.40      4.96 o 
  -9   5   7       39.92       33.61      3.32 o 
  -8   5   7      332.76      356.58      9.33 o 
  -7   5   7        3.72        3.15      2.01 o 
  -6   5   7       16.65       17.97      2.63 o 
  -5   5   7       13.03        3.63      1.61 o 
  -4   5   7      596.52      608.38      9.18 o 
  -3   5   7      253.43      254.61      5.85 o 
  -2   5   7      151.94      147.99      4.55 o 
  -1   5   7       48.87       56.42      2.84 o 
   0   5   7       72.71       90.74      3.79 o 
   1   5   7      112.80      110.87      3.98 o 
   2   5   7      244.71      186.33      5.58 o 
   3   5   7       57.70       51.15      2.70 o 
   4   5   7        1.05        2.79      1.82 o 
   5   5   7       43.41       49.86      3.13 o 
   6   5   7       83.41       88.05      3.74 o 
   7   5   7      242.35      248.14      6.35 o 
   8   5   7      414.97      408.63      8.60 o 
   9   5   7        0.96       -3.09      3.09 o 
  10   5   7      314.77      293.60      9.71 o 
  11   5   7      799.62      770.92     19.39 o 
  12   5   7        1.16       -2.11      5.32 o 
  13   5   7        0.67       -3.18      5.39 o 
  14   5   7        0.42       -5.01      6.53 o 
  15   5   7       22.81       30.85      7.02 o 
  16   5   7       16.63       28.10      7.28 o 
  17   5   7       19.23       26.02      7.73 o 
 -16   6   7        3.28        6.20      8.09 o 
 -15   6   7       51.01       55.53      7.96 o 
 -14   6   7       61.72       62.47      8.70 o 
 -13   6   7       49.72       64.68      8.34 o 
 -12   6   7        0.20        1.36      5.13 o 
 -11   6   7        0.00       -3.53      4.92 o 
 -10   6   7        3.79       -1.06      4.72 o 
  -9   6   7        2.75        0.81      3.37 o 
  -8   6   7       74.96       78.02      5.19 o 
  -7   6   7       37.76       38.57      3.57 o 
  -6   6   7       53.38       52.33      3.80 o 
  -5   6   7      232.59      239.96      5.28 o 
  -4   6   7      197.85      202.86      5.03 o 
  -3   6   7     1192.58     1161.72     14.88 o 
  -2   6   7        1.03       -0.93      1.88 o 
  -1   6   7       19.90       26.24      2.57 o 
   0   6   7       92.74       84.83      4.63 o 
   1   6   7       25.95       28.47      2.91 o 
   2   6   7        1.39        0.09      1.74 o 
   3   6   7       60.72       48.66      3.16 o 
   4   6   7        9.92       15.62      2.58 o 
   5   6   7       56.46       46.62      3.16 o 
   6   6   7        0.01       -1.34      1.72 o 
   7   6   7      538.10      577.30     10.76 o 
   8   6   7      442.74      423.27     18.47 o 
   9   6   7      143.40      130.40      8.30 o 
  10   6   7        0.41       -4.79      4.79 o 
  11   6   7      188.85      201.07     10.05 o 
  12   6   7        5.63       10.58      5.67 o 
  13   6   7      132.58      116.77      8.73 o 
  14   6   7       15.32       30.64      6.79 o 
  15   6   7       26.37       26.54      7.89 o 
  16   6   7        0.44       -0.48      6.93 o 
 -15   7   7       13.17       34.25      8.54 o 
 -14   7   7       71.02       65.09     10.48 o 
 -13   7   7       33.39       48.56     12.43 o 
 -12   7   7       72.56       70.96      9.54 o 
 -11   7   7      299.43      320.13     20.14 o 
 -10   7   7       31.81       34.07      6.29 o 
  -9   7   7       78.81       77.32      6.37 o 
  -8   7   7      180.48      160.78      7.09 o 
  -7   7   7      199.40      192.55      6.54 o 
  -6   7   7       36.95       32.00      3.59 o 
  -5   7   7      237.08      249.98      6.20 o 
  -4   7   7        7.59        6.30      2.48 o 
  -3   7   7      254.64      236.82      6.15 o 
  -2   7   7      197.60      170.93      6.06 o 
  -1   7   7       57.99       66.87      3.07 o 
   0   7   7       24.07       24.81      3.14 o 
   1   7   7      156.12      127.93      4.98 o 
   2   7   7      192.38      171.54      5.47 o 
   3   7   7      178.64      194.61      5.33 o 
   4   7   7      321.32      287.33      7.53 o 
   5   7   7      155.04      125.78      5.16 o 
   6   7   7       11.57        4.15      3.28 o 
   7   7   7       21.52       22.10      4.09 o 
   8   7   7      610.86      642.41     16.19 o 
   9   7   7      213.95      194.21      9.36 o 
  10   7   7      107.78      108.41      7.80 o 
  11   7   7       37.38       35.23      7.07 o 
  12   7   7       22.41       18.05      7.80 o 
  13   7   7       80.42       63.24      9.34 o 
  14   7   7       28.28       30.70      7.64 o 
  15   7   7       36.01       44.60      8.83 o 
 -14   8   7        8.57        8.56     10.63 o 
 -13   8   7        3.63       13.66      7.25 o 
 -12   8   7        0.35       -4.65      6.23 o 
 -11   8   7        0.98        6.70      6.60 o 
 -10   8   7        1.37        6.22      6.06 o 
  -9   8   7        0.47       -2.25      4.98 o 
  -8   8   7        8.79       -4.93      5.05 o 
  -7   8   7      251.50      278.69      8.46 o 
  -6   8   7      100.42      107.22      5.51 o 
  -5   8   7        6.10        0.36      3.52 o 
  -4   8   7     1222.54     1273.62     19.48 o 
  -3   8   7        4.42        9.47      3.35 o 
  -2   8   7      489.88      498.60     10.15 o 
  -1   8   7       13.67       21.93      3.22 o 
   0   8   7        3.08        1.99      2.18 o 
   1   8   7      160.98      154.04      6.38 o 
   2   8   7       14.67       10.67      3.06 o 
   3   8   7       11.79       12.19      3.26 o 
   4   8   7       16.39       11.90      3.59 o 
   5   8   7        0.25       -1.22      3.36 o 
   6   8   7       83.70       72.47      5.54 o 
   7   8   7      147.98      158.94      9.36 o 
   8   8   7      696.05      610.87     18.41 o 
   9   8   7        1.45       -2.92      5.22 o 
  10   8   7       60.77       50.20      7.26 o 
  11   8   7       54.16       65.66      8.16 o 
  12   8   7        0.42        1.53      6.33 o 
  13   8   7        3.76        2.21      6.39 o 
  14   8   7        5.99       10.50      7.34 o 
 -13   9   7        4.53        3.34      7.04 o 
 -12   9   7       16.98       11.02      7.28 o 
 -11   9   7        5.76       -1.02      6.32 o 
 -10   9   7       10.73       15.09      5.97 o 
  -9   9   7       17.00        8.17      5.34 o 
  -8   9   7        0.46       -4.81      4.81 o 
  -7   9   7       47.29       58.61      9.04 o 
  -6   9   7      110.13      110.89      6.54 o 
  -5   9   7       15.96        5.40      4.91 o 
  -4   9   7      586.18      621.93     12.89 o 
  -3   9   7       99.40      100.44      5.07 o 
  -2   9   7       17.47       16.86      3.54 o 
  -1   9   7       78.35       83.70      5.41 o 
   0   9   7        4.32        5.37      4.30 o 
   1   9   7       15.95       13.16      4.65 o 
   2   9   7       47.69       61.74      7.45 o 
   3   9   7        5.25        2.22      4.13 o 
   4   9   7        0.04        2.19      4.46 o 
   5   9   7        8.21       10.75      5.05 o 
   6   9   7       18.44       18.20      7.50 o 
   7   9   7      118.93      123.57      8.47 o 
   8   9   7       15.10        7.13      5.45 o 
   9   9   7       18.04       16.01      6.04 o 
  10   9   7        5.42        6.19      5.83 o 
  11   9   7       24.59       24.02      8.19 o 
  12   9   7        0.93       -5.56      6.19 o 
  13   9   7        4.49       17.90      7.57 o 
 -11  10   7       22.00       23.69      7.51 o 
 -10  10   7      111.74      116.84      8.90 o 
  -9  10   7       19.73       16.61      5.83 o 
  -8  10   7        5.29        2.23      5.16 o 
  -7  10   7       30.37       36.24      4.97 o 
  -6  10   7       88.65       94.16      6.10 o 
  -5  10   7        0.02       -3.81      3.81 o 
  -4  10   7        0.10       -4.45      4.62 o 
  -3  10   7       45.82       42.54      7.11 o 
  -2  10   7     1691.49     1662.55     26.79 o 
  -1  10   7        0.03        5.09      3.94 o 
   0  10   7       91.97      106.47      6.40 o 
   1  10   7       12.31        3.94      5.79 o 
   2  10   7       61.92       74.22      6.47 o 
   3  10   7       30.62       29.88      5.58 o 
   4  10   7       60.81       89.97      7.16 o 
   5  10   7        1.25       -4.44      4.44 o 
   6  10   7       13.10       17.64      5.98 o 
   7  10   7        2.27       -1.65      4.97 o 
   8  10   7       39.06       26.20      6.39 o 
   9  10   7       44.06       46.84      7.29 o 
  10  10   7       88.22      113.25      9.30 o 
  11  10   7       13.61        8.92      8.83 o 
  -9  11   7       18.53       17.16      8.58 o 
  -8  11   7        0.83       -5.11      7.38 o 
  -7  11   7       19.53       14.77      9.28 o 
  -6  11   7       12.79        9.01      4.19 o 
  -5  11   7       15.01       14.59      4.28 o 
  -4  11   7        1.37       -3.69      3.69 o 
  -3  11   7       22.00       18.66      4.64 o 
  -2  11   7       23.52       26.61      4.84 o 
  -1  11   7      168.61      158.04      8.11 o 
   0  11   7       44.05       45.86      5.03 o 
   1  11   7       25.84       30.81      5.20 o 
   2  11   7      157.66      184.73      8.64 o 
   3  11   7       42.42       44.02      6.14 o 
   4  11   7        1.02        1.33      4.92 o 
   5  11   7       14.06        6.22      5.15 o 
   6  11   7        4.58       -1.39      5.04 o 
   7  11   7        1.95        3.12      5.65 o 
   8  11   7        7.66       -1.86      5.62 o 
   9  11   7       50.90       46.49      7.54 o 
  -6  12   7        1.04        2.68      5.06 o 
  -5  12   7        2.43       -4.93      5.48 o 
  -4  12   7        0.00        2.28      3.94 o 
  -3  12   7       32.16       30.40      4.82 o 
  -2  12   7       28.43       21.32      5.01 o 
  -1  12   7        9.83       10.80      4.68 o 
   0  12   7       47.86       46.87      5.61 o 
   1  12   7        0.83        7.20      4.99 o 
   2  12   7       31.82       47.78      5.22 o 
   3  12   7      102.82      119.36      8.34 o 
   4  12   7       77.12       71.47      7.49 o 
   5  12   7        0.00       -4.23      5.25 o 
   6  12   7       12.82        6.37      5.64 o 
 -18   0   8        2.13        2.26      9.11 o 
 -16   0   8      130.77      117.20     12.25 o 
 -14   0   8      360.06      399.47     34.38 o 
 -12   0   8      404.97      331.10     17.04 o 
 -10   0   8      217.77      275.99     14.53 o 
  -8   0   8        2.28       -3.39      4.36 o 
  -6   0   8        6.66        5.95      3.66 o 
  -4   0   8     3683.38     3823.17     58.41 o 
  -2   0   8      906.28     1046.10     19.01 o 
   0   0   8     4622.78     4850.68     72.04 o 
   2   0   8       10.57       12.46      2.72 o 
   4   0   8     1342.89     1265.94     26.24 o 
   6   0   8      327.08      384.88     11.91 o 
   8   0   8      422.78      407.94     21.07 o 
  10   0   8      109.27      122.03      7.97 o 
  12   0   8      238.77      231.68     11.74 o 
  14   0   8      121.64       94.19      8.86 o 
  16   0   8       12.08        7.98      8.35 o 
  18   0   8       11.32       13.84      9.10 o 
 -18   1   8        2.92        9.22      6.35 o 
 -17   1   8        1.33        7.58      5.60 o 
 -16   1   8        0.27        0.73      6.12 o 
 -15   1   8       27.80       19.44      5.27 o 
 -14   1   8       43.08       52.15      7.60 o 
 -13   1   8      167.62      168.52      9.09 o 
 -12   1   8       10.97        2.42      4.48 o 
 -11   1   8        5.07       -2.77      4.20 o 
 -10   1   8      110.52       95.66      6.45 o 
  -9   1   8       82.50       87.54      8.59 o 
  -8   1   8      107.85      109.53      6.25 o 
  -7   1   8     1101.32     1131.88     18.27 o 
  -6   1   8      361.30      358.47      8.84 o 
  -5   1   8      589.76      683.02     11.22 o 
  -4   1   8     1550.89     1724.71     22.33 o 
  -3   1   8      581.40      520.88      7.92 o 
  -2   1   8     1713.95     1705.96     18.97 o 
  -1   1   8     2208.22     2277.23     24.21 o 
   0   1   8        4.53        3.42      1.79 o 
   1   1   8     2235.66     2207.49     24.84 o 
   2   1   8      124.26      133.22      3.69 o 
   3   1   8      428.87      486.51      8.51 o 
   4   1   8       45.75       67.92      3.63 o 
   5   1   8        0.27       -0.10      2.09 o 
   6   1   8       61.27       57.11      3.65 o 
   7   1   8        1.50       -2.31      2.31 o 
   8   1   8        3.82        2.89      2.64 o 
   9   1   8      110.81       99.41      5.63 o 
  10   1   8      121.75      131.44      5.87 o 
  11   1   8       12.90       11.05      3.70 o 
  12   1   8      244.67      257.19      8.62 o 
  13   1   8        1.03        3.14      3.91 o 
  14   1   8       14.29        8.22      4.21 o 
  15   1   8       66.02       65.49      7.36 o 
  16   1   8       11.31       12.20      5.75 o 
  17   1   8       38.85       36.06      6.78 o 
  18   1   8        0.82       -3.68      5.69 o 
 -18   2   8       24.25       40.54     18.93 o 
 -17   2   8        0.22        0.01      6.77 o 
 -16   2   8        3.04       15.13      5.31 o 
 -15   2   8        4.00        3.14      5.24 o 
 -14   2   8        1.81        2.77      5.11 o 
 -13   2   8      158.94      198.57     11.74 o 
 -12   2   8       21.84        8.05      4.58 o 
 -11   2   8       10.31       -1.85      3.97 o 
 -10   2   8       77.64       86.46      6.33 o 
  -9   2   8       55.68       54.79      4.62 o 
  -8   2   8       42.33       49.86      4.35 o 
  -7   2   8     1169.84     1206.51     20.24 o 
  -6   2   8       13.99        7.94      2.21 o 
  -5   2   8      119.23      118.92      4.39 o 
  -4   2   8        6.11        2.58      2.18 o 
  -3   2   8        3.54       10.64      2.17 o 
  -2   2   8      610.58      620.56      9.35 o 
  -1   2   8       83.97      105.56      3.48 o 
   0   2   8     2460.78     2784.11     27.54 o 
   1   2   8       13.55       11.59      1.82 o 
   2   2   8      555.14      519.09      7.23 o 
   3   2   8     2217.90     2301.58     26.03 o 
   4   2   8      109.07      123.03      4.03 o 
   5   2   8       27.98       33.79      2.78 o 
   6   2   8      370.56      372.27      7.76 o 
   7   2   8       63.86       52.33      3.47 o 
   8   2   8      114.43      107.15      4.98 o 
   9   2   8       74.50       95.77      4.95 o 
  10   2   8      926.91      921.84     16.39 o 
  11   2   8        1.80        1.14      3.69 o 
  12   2   8      179.31      191.69      7.55 o 
  13   2   8       31.19       21.09      4.28 o 
  14   2   8        5.76       11.04      4.82 o 
  15   2   8       43.73       38.89      6.02 o 
  16   2   8        3.04        1.61      5.55 o 
  17   2   8        1.82       -1.09      5.86 o 
  18   2   8        0.33       -9.39      9.39 o 
 -17   3   8       28.42       29.18      8.48 o 
 -16   3   8        0.39        4.78      7.37 o 
 -15   3   8        1.27        8.49      6.91 o 
 -14   3   8        5.13        2.12      5.05 o 
 -13   3   8       42.13       32.68      5.99 o 
 -12   3   8      107.05       92.78      8.71 o 
 -11   3   8        0.43       -4.59      4.59 o 
 -10   3   8       12.53        8.57      3.77 o 
  -9   3   8        0.02       -1.62      3.06 o 
  -8   3   8      102.62       81.65      5.03 o 
  -7   3   8      253.22      251.52      6.32 o 
  -6   3   8      542.60      552.82      8.80 o 
  -5   3   8        2.69        1.24      2.14 o 
  -4   3   8       25.22       19.92      2.54 o 
  -3   3   8      316.07      346.04      7.12 o 
  -2   3   8       33.12       42.13      2.83 o 
  -1   3   8      640.02      671.64      9.34 o 
   0   3   8     1293.74     1463.78     16.87 o 
   1   3   8      420.52      346.56      5.63 o 
   2   3   8        6.23        9.67      1.73 o 
   3   3   8        0.07       -1.46      1.46 o 
   4   3   8        2.80        8.84      1.86 o 
   5   3   8        5.77        1.02      1.73 o 
   6   3   8       36.92       33.04      2.94 o 
   7   3   8       90.74       64.93      3.77 o 
   8   3   8      146.71      150.58      5.82 o 
   9   3   8      141.40      123.53      5.21 o 
  10   3   8      213.22      239.65      7.46 o 
  11   3   8        6.98        4.88      3.65 o 
  12   3   8       13.41       13.26      4.36 o 
  13   3   8       79.96       81.41      6.50 o 
  14   3   8       21.31       39.65      5.70 o 
  15   3   8        0.70        0.65      4.59 o 
  16   3   8       11.74       12.35      6.09 o 
  17   3   8        0.14        2.00      6.24 o 
 -17   4   8       37.24       54.47      8.44 o 
 -16   4   8       15.55       15.72      6.53 o 
 -15   4   8       80.81       85.54     11.22 o 
 -14   4   8        0.02        0.15      5.92 o 
 -13   4   8        0.14       -6.96      6.96 o 
 -12   4   8        3.08        3.17      4.43 o 
 -11   4   8       35.40       28.38      6.34 o 
 -10   4   8       25.54       15.44      4.87 o 
  -9   4   8      325.48      331.48      9.77 o 
  -8   4   8      111.59      124.10      5.46 o 
  -7   4   8       85.45       89.23      3.99 o 
  -6   4   8      431.43      531.60      9.19 o 
  -5   4   8       43.80       40.89      2.86 o 
  -4   4   8       47.49       43.42      3.01 o 
  -3   4   8        1.98        6.51      1.98 o 
  -2   4   8       52.67       49.04      2.83 o 
  -1   4   8      104.78      134.31      4.26 o 
   0   4   8       98.52      128.20      4.12 o 
   1   4   8      527.07      489.44      7.64 o 
   2   4   8        0.52        1.32      1.83 o 
   3   4   8      110.93      105.10      4.05 o 
   4   4   8       89.99      108.64      4.95 o 
   5   4   8        3.14        2.98      2.23 o 
   6   4   8      183.63      195.68      6.46 o 
   7   4   8       53.62       55.61      5.00 o 
   8   4   8      261.87      220.59      7.08 o 
   9   4   8        1.83       -2.81      3.30 o 
  10   4   8     1104.01     1041.03     17.99 o 
  11   4   8      292.35      303.04     10.40 o 
  12   4   8       38.93       47.69      6.35 o 
  13   4   8       85.28       90.14      8.02 o 
  14   4   8        1.08        0.50      5.35 o 
  15   4   8        3.52       11.75      5.92 o 
  16   4   8        2.13       -1.49      5.88 o 
  17   4   8        0.44       -2.92      6.33 o 
 -16   5   8        0.91        5.41      6.56 o 
 -15   5   8       30.26       37.73      8.32 o 
 -14   5   8        5.55       -5.62      6.47 o 
 -13   5   8        0.79       -5.75      5.75 o 
 -12   5   8      289.42      265.33     13.25 o 
 -11   5   8        6.45        0.20      5.49 o 
 -10   5   8        4.09        2.10      4.79 o 
  -9   5   8       66.88       77.92      7.12 o 
  -8   5   8      231.90      208.81      8.35 o 
  -7   5   8       20.54       11.35      2.74 o 
  -6   5   8       22.75       14.22      2.55 o 
  -5   5   8      144.34      140.45      4.45 o 
  -4   5   8       30.97       38.21      3.03 o 
  -3   5   8      111.80      116.21      4.03 o 
  -2   5   8       16.89       15.74      2.31 o 
  -1   5   8      453.75      500.16     10.53 o 
   0   5   8      176.54      165.05      5.48 o 
   1   5   8     1588.05     1819.60     21.83 o 
   2   5   8        0.62        5.65      1.96 o 
   3   5   8       36.84       21.59      2.31 o 
   4   5   8      211.75      203.20      5.15 o 
   5   5   8      217.37      242.49      6.13 o 
   6   5   8      215.60      226.21      6.29 o 
   7   5   8        8.81        5.33      2.80 o 
   8   5   8       37.44       43.83      4.06 o 
   9   5   8        4.02        2.64      4.63 o 
  10   5   8      196.39      205.01      8.46 o 
  11   5   8        0.20       -2.28      4.90 o 
  12   5   8        5.58        3.75      5.46 o 
  13   5   8        2.11        3.59      6.07 o 
  14   5   8       10.93        9.77      5.77 o 
  15   5   8        3.87        1.49      5.92 o 
  16   5   8        5.72        7.84      6.39 o 
 -16   6   8       24.44       35.23     22.17 o 
 -15   6   8       28.41       39.57      9.80 o 
 -14   6   8        2.99        5.89      6.86 o 
 -13   6   8       48.76       34.03      8.16 o 
 -12   6   8        2.41        2.69      5.79 o 
 -11   6   8       52.01       52.90      7.29 o 
 -10   6   8       14.21       17.33      5.71 o 
  -9   6   8       20.74       12.79      4.73 o 
  -8   6   8        0.36       -2.50      2.50 o 
  -7   6   8       12.82        9.33      2.78 o 
  -6   6   8       16.87       17.51      2.38 o 
  -5   6   8      153.50      166.39      5.34 o 
  -4   6   8       27.45       28.85      2.62 o 
  -3   6   8      404.83      421.12      8.21 o 
  -2   6   8      109.81      102.71      4.17 o 
  -1   6   8     1184.96     1183.67     15.50 o 
   0   6   8       16.68       21.79      2.61 o 
   1   6   8      637.49      663.27     13.10 o 
   2   6   8       32.64       31.53      2.78 o 
   3   6   8        0.13       -0.13      2.47 o 
   4   6   8       70.80       65.45      3.43 o 
   5   6   8       27.19       21.07      2.62 o 
   6   6   8      259.50      253.91      6.55 o 
   7   6   8      977.64     1000.28     16.59 o 
   8   6   8       41.87       51.53      7.66 o 
   9   6   8       11.35        2.00      5.12 o 
  10   6   8      360.32      379.27     13.53 o 
  11   6   8       93.05       91.45      7.76 o 
  12   6   8       12.25       -5.31      5.31 o 
  13   6   8       85.86       70.52      7.71 o 
  14   6   8       72.44       94.03     11.40 o 
  15   6   8       91.85       87.77     10.14 o 
  16   6   8        8.86       -2.06      8.91 o 
 -15   7   8       83.53       81.15     12.71 o 
 -14   7   8       85.12       94.51     24.27 o 
 -13   7   8      123.80      123.90     12.04 o 
 -12   7   8       25.07       20.50      7.70 o 
 -11   7   8        6.68        7.00      6.70 o 
 -10   7   8       48.23       41.36      6.56 o 
  -9   7   8       57.02       70.73      6.45 o 
  -8   7   8       45.99       46.87      6.45 o 
  -7   7   8       55.94       49.71      4.89 o 
  -6   7   8       15.75        7.60      3.42 o 
  -5   7   8      458.71      469.76      9.56 o 
  -4   7   8      281.90      263.13      6.59 o 
  -3   7   8       75.49       76.56      4.12 o 
  -2   7   8      248.32      273.24      7.08 o 
  -1   7   8     1094.04     1100.48     16.69 o 
   0   7   8      186.52      212.83      5.46 o 
   1   7   8      111.25      116.86      4.21 o 
   2   7   8       25.35       37.95      2.94 o 
   3   7   8      160.70      172.94      6.13 o 
   4   7   8      103.20      102.04      4.61 o 
   5   7   8      694.82      709.64     16.37 o 
   6   7   8      360.27      340.76     11.24 o 
   7   7   8       28.74       34.67      5.49 o 
   8   7   8       90.91       99.81      9.05 o 
   9   7   8      461.44      440.47     16.03 o 
  10   7   8      132.26      141.29     10.01 o 
  11   7   8        0.49        1.68      6.11 o 
  12   7   8      131.02       99.09      9.44 o 
  13   7   8       49.91       44.43      9.42 o 
  14   7   8      135.37      135.07     11.29 o 
  15   7   8       36.06       32.64     20.49 o 
 -14   8   8       32.57       28.44      9.46 o 
 -13   8   8        5.79       29.59      9.28 o 
 -12   8   8        0.49        0.29      6.68 o 
 -11   8   8       18.01       10.97      7.77 o 
 -10   8   8        6.45        4.03      6.31 o 
  -9   8   8       70.78       50.40      7.10 o 
  -8   8   8        5.84       -1.42      5.24 o 
  -7   8   8       83.21       82.38      6.31 o 
  -6   8   8      137.52      150.67      7.73 o 
  -5   8   8        5.82       -0.14      3.76 o 
  -4   8   8       79.40       81.38      7.13 o 
  -3   8   8     3274.13     3228.74     52.96 o 
  -2   8   8       10.05       17.13      4.14 o 
  -1   8   8     1239.81     1228.08     20.88 o 
   0   8   8       74.51       66.94      5.52 o 
   1   8   8       94.98       95.41      7.10 o 
   2   8   8        3.92        4.24      3.15 o 
   3   8   8       60.69       62.13      5.25 o 
   4   8   8       94.73       87.71     10.40 o 
   5   8   8        6.53        5.92      4.88 o 
   6   8   8      210.26      229.40     11.30 o 
   7   8   8       61.82       55.88      7.23 o 
   8   8   8      165.22      157.22      9.92 o 
   9   8   8       28.42       12.07      6.21 o 
  10   8   8      109.09      106.45      9.12 o 
  11   8   8       44.23       29.21      7.08 o 
  12   8   8       13.44        8.22      6.61 o 
  13   8   8        8.93        6.16      6.93 o 
  14   8   8        3.95        0.33      8.45 o 
 -12   9   8        1.62        3.87      7.27 o 
 -11   9   8       52.43       78.95      9.81 o 
 -10   9   8       44.66       26.24      6.49 o 
  -9   9   8        0.88       -5.14      5.14 o 
  -8   9   8      133.58      172.84     10.38 o 
  -7   9   8       26.26       26.07      5.26 o 
  -6   9   8      460.37      438.69     12.52 o 
  -5   9   8       78.34      122.31      8.75 o 
  -4   9   8        1.55        2.12      4.83 o 
  -3   9   8       14.24       13.20      4.29 o 
  -2   9   8      549.82      498.35     14.60 o 
  -1   9   8      115.63      112.86      6.59 o 
   0   9   8        6.20        5.13      5.37 o 
   1   9   8       91.57      102.44      6.48 o 
   2   9   8       14.54       11.48      4.73 o 
   3   9   8       60.64       72.81      6.80 o 
   4   9   8        1.55       -1.49      5.42 o 
   5   9   8       11.39        2.90      4.83 o 
   6   9   8      105.93       93.36      8.11 o 
   7   9   8        0.46        1.49      5.02 o 
   8   9   8        0.25       -2.13      5.14 o 
   9   9   8        0.22       -5.66      7.09 o 
  10   9   8        7.75       -2.06      6.98 o 
  11   9   8       16.23       18.66      8.78 o 
  12   9   8       33.00       36.94      8.15 o 
 -11  10   8        4.17        1.17      6.76 o 
 -10  10   8        0.23        7.92      5.77 o 
  -9  10   8       25.96       30.41      8.15 o 
  -8  10   8        0.05        0.24      5.38 o 
  -7  10   8       46.73       48.05      5.97 o 
  -6  10   8        0.01       -4.08      4.08 o 
  -5  10   8       64.99       38.12      6.04 o 
  -4  10   8      342.50      384.28     16.13 o 
  -3  10   8      128.42      126.66      6.58 o 
  -2  10   8      241.13      250.24      8.96 o 
  -1  10   8       71.12       68.67      5.99 o 
   0  10   8        3.38        6.93      4.28 o 
   1  10   8      131.38      118.69      7.06 o 
   2  10   8        1.99       -3.16      4.16 o 
   3  10   8       13.05        9.56      5.10 o 
   4  10   8        2.09        5.67      4.98 o 
   5  10   8       25.32       18.86     10.87 o 
   6  10   8       24.99       19.99      5.96 o 
   7  10   8       20.36       12.42      5.86 o 
   8  10   8       12.72        2.19      5.88 o 
   9  10   8        5.35       -5.87      5.87 o 
  10  10   8       25.65       29.98      7.27 o 
  11  10   8       61.02       68.61     10.60 o 
  -9  11   8       41.40       39.72      9.24 o 
  -8  11   8        1.04       -5.12      5.12 o 
  -7  11   8        0.15       -2.68      4.47 o 
  -6  11   8        1.40        0.76      4.32 o 
  -5  11   8        3.31        7.17      4.38 o 
  -4  11   8        7.27        4.15      4.41 o 
  -3  11   8      241.74      279.14     10.22 o 
  -2  11   8       16.66        7.94      4.73 o 
  -1  11   8       17.68       10.01      4.35 o 
   0  11   8       35.19       39.51      4.98 o 
   1  11   8       72.68       71.86      6.34 o 
   2  11   8        2.61        4.92      4.78 o 
   3  11   8       13.22        6.72      5.34 o 
   4  11   8        4.15        3.12      5.29 o 
   5  11   8        8.67        8.40      6.02 o 
   6  11   8       14.82        4.93      5.62 o 
   7  11   8       18.77       25.83      6.69 o 
   8  11   8        1.57       -1.01      6.06 o 
  -5  12   8        7.56       -0.52      4.31 o 
  -4  12   8       19.74       17.95      4.82 o 
  -3  12   8        1.11        1.33      4.41 o 
  -2  12   8        1.88        0.25      5.79 o 
  -1  12   8        0.65       -2.61      4.48 o 
   0  12   8        1.00       -1.20      4.11 o 
   1  12   8        1.33       -2.21      4.13 o 
   2  12   8       10.48        1.37      4.89 o 
   3  12   8       10.32        3.29      5.20 o 
   4  12   8        1.07       -0.09      5.54 o 
   5  12   8        3.27        9.78      5.99 o 
 -17   0   9       41.88       48.62     10.45 o 
 -15   0   9      166.58      226.03     22.92 o 
 -13   0   9     1218.79     1181.17     41.94 o 
 -11   0   9      837.26      934.86     30.37 o 
  -9   0   9       88.35       49.76      7.73 o 
  -7   0   9      122.31      123.93      7.72 o 
  -5   0   9      760.59      660.66     17.56 o 
  -3   0   9      110.65      104.58      5.45 o 
  -1   0   9      698.90      758.06     24.64 o 
   1   0   9       36.29       43.82      3.81 o 
   3   0   9      208.22      200.31      7.07 o 
   5   0   9     2206.70     2234.15     43.04 o 
   7   0   9      744.25      800.00     20.11 o 
   9   0   9      118.29      122.93      7.92 o 
  11   0   9      490.25      475.87     16.37 o 
  13   0   9       48.24       43.06      7.36 o 
  15   0   9        4.69       17.10     12.59 o 
  17   0   9       28.49       26.21      9.52 o 
 -17   1   9        4.32        5.36      5.93 o 
 -16   1   9       32.44       34.22      6.46 o 
 -15   1   9       57.53       49.76      7.66 o 
 -14   1   9       16.86       32.79     11.19 o 
 -13   1   9      136.48      141.68      8.80 o 
 -12   1   9      171.58      162.20      9.01 o 
 -11   1   9       88.27       86.35      6.93 o 
 -10   1   9       71.38       63.60      7.11 o 
  -9   1   9       24.58       15.77      4.50 o 
  -8   1   9      507.97      494.38     14.07 o 
  -7   1   9        0.59        0.72      2.94 o 
  -6   1   9      401.00      348.12      9.39 o 
  -5   1   9       12.50       37.90      3.49 o 
  -4   1   9      201.07      180.53      5.59 o 
  -3   1   9     1112.76     1121.06     14.68 o 
  -2   1   9      118.34      103.56      3.77 o 
  -1   1   9      566.27      636.58      9.58 o 
   0   1   9      343.64      351.27      6.60 o 
   1   1   9      703.49      693.43     10.11 o 
   2   1   9      700.21      725.62     10.45 o 
   3   1   9       31.75       37.10      2.66 o 
   4   1   9       14.57       12.26      2.33 o 
   5   1   9       34.37       39.28      3.34 o 
   6   1   9       12.47        6.68      2.62 o 
   7   1   9      157.44      145.03      5.66 o 
   8   1   9        0.42       -1.03      2.66 o 
   9   1   9      171.95      170.67      6.63 o 
  10   1   9        0.83        1.05      3.34 o 
  11   1   9       90.66       88.80      5.56 o 
  12   1   9       30.63       20.67      4.38 o 
  13   1   9        1.90        2.00      3.91 o 
  14   1   9       27.99       17.80      5.31 o 
  15   1   9        0.77        0.59      4.77 o 
  16   1   9       66.18       75.37      8.13 o 
  17   1   9        8.75       25.03      6.77 o 
 -17   2   9        0.71        1.38      7.32 o 
 -16   2   9       24.87       12.86      6.83 o 
 -15   2   9       32.83       31.63      6.46 o 
 -14   2   9       60.89       71.29     10.77 o 
 -13   2   9       43.68       29.06      9.44 o 
 -12   2   9      128.24      110.48      7.80 o 
 -11   2   9        0.35       -4.29      4.29 o 
 -10   2   9       13.75        5.01      4.34 o 
  -9   2   9        4.85        0.09      3.81 o 
  -8   2   9      218.38      213.69      8.94 o 
  -7   2   9       80.43       60.18      3.69 o 
  -6   2   9      107.28       85.17      4.71 o 
  -5   2   9       61.29       65.65      3.77 o 
  -4   2   9      348.96      337.28      7.40 o 
  -3   2   9      169.24      176.31      5.00 o 
  -2   2   9      379.97      336.41      6.72 o 
  -1   2   9      389.83      331.79      6.36 o 
   0   2   9      223.95      298.18      5.71 o 
   1   2   9      214.59      211.60      5.08 o 
   2   2   9      134.52       99.96      3.57 o 
   3   2   9      475.87      591.39      9.15 o 
   4   2   9       78.12       77.81      3.54 o 
   5   2   9      141.25      133.60      4.54 o 
   6   2   9      231.13      221.64      6.72 o 
   7   2   9       10.41       11.53      3.02 o 
   8   2   9      195.66      201.14      6.99 o 
   9   2   9      516.03      532.91     11.69 o 
  10   2   9        3.07       -0.62      3.55 o 
  11   2   9      146.08      149.29      6.71 o 
  12   2   9       10.45        5.45      3.69 o 
  13   2   9       32.47       35.27      6.03 o 
  14   2   9        0.16        6.53      4.73 o 
  15   2   9       12.31       16.59      5.42 o 
  16   2   9        3.22        5.69      4.99 o 
  17   2   9        8.86       13.80      9.35 o 
 -17   3   9        1.37        1.43      6.67 o 
 -16   3   9       10.98       13.22      7.64 o 
 -15   3   9        0.26       -1.99      6.57 o 
 -14   3   9       28.25       38.60      6.37 o 
 -13   3   9       29.26       20.70      6.86 o 
 -12   3   9      196.97      179.57     11.26 o 
 -11   3   9      405.64      424.47     16.26 o 
 -10   3   9      213.04      245.14     10.13 o 
  -9   3   9      308.80      267.20      9.21 o 
  -8   3   9      306.82      293.67      9.11 o 
  -7   3   9      477.94      502.72      9.39 o 
  -6   3   9      137.35      136.83      4.73 o 
  -5   3   9       99.87       98.04      4.32 o 
  -4   3   9       12.70        4.04      3.14 o 
  -3   3   9      139.01      153.98      5.07 o 
  -2   3   9      122.38      132.20      5.52 o 
  -1   3   9      112.74      100.00      3.73 o 
   0   3   9      360.58      350.51      6.70 o 
   1   3   9       58.30       49.34      2.51 o 
   2   3   9       97.77      119.33      3.62 o 
   3   3   9        7.51        4.70      1.87 o 
   4   3   9      162.07      175.05      4.67 o 
   5   3   9        0.02       -0.89      1.85 o 
   6   3   9      677.62      673.14     10.39 o 
   7   3   9       98.01       80.80      4.28 o 
   8   3   9      152.28      147.70      6.35 o 
   9   3   9      764.47      770.94     14.73 o 
  10   3   9      115.97      114.28      5.97 o 
  11   3   9       38.23       27.57      4.24 o 
  12   3   9       85.41       88.57      6.51 o 
  13   3   9       45.53       44.84      6.62 o 
  14   3   9        9.53        5.69      4.65 o 
  15   3   9        8.60       13.44      9.90 o 
  16   3   9        4.33        9.21      6.29 o 
  17   3   9        0.00       -6.26      6.26 o 
 -17   4   9        0.05        1.73      9.24 o 
 -16   4   9        5.57       14.24      8.34 o 
 -15   4   9        9.36       27.66      7.86 o 
 -14   4   9        3.16        8.77      7.02 o 
 -13   4   9        0.03       -5.31      5.31 o 
 -12   4   9       32.89       46.48      7.45 o 
 -11   4   9       32.07       15.25      7.49 o 
 -10   4   9       82.68       70.74      8.46 o 
  -9   4   9      255.03      219.71      9.23 o 
  -8   4   9      498.94      537.14     12.67 o 
  -7   4   9      294.74      290.83      8.16 o 
  -6   4   9       57.32       59.32      3.33 o 
  -5   4   9      164.46      159.98      5.42 o 
  -4   4   9      282.75      314.28      7.26 o 
  -3   4   9       96.01       86.21      4.02 o 
  -2   4   9        0.10       -1.89      1.89 o 
  -1   4   9      110.54       89.81      3.49 o 
   0   4   9      474.49      403.50      7.11 o 
   1   4   9      190.12      170.11      4.67 o 
   2   4   9      384.56      421.41      7.29 o 
   3   4   9      411.74      371.76      7.22 o 
   4   4   9        0.16       -0.50      1.74 o 
   5   4   9       57.37       49.62      2.89 o 
   6   4   9       65.13       60.50      4.30 o 
   7   4   9        2.19       -2.08      2.08 o 
   8   4   9      429.83      410.28     11.02 o 
   9   4   9      634.61      649.89     13.34 o 
  10   4   9       12.27        5.00      4.52 o 
  11   4   9        7.23        0.83      4.34 o 
  12   4   9        4.17       -1.72      4.32 o 
  13   4   9        0.87       -5.38      5.38 o 
  14   4   9       21.50       13.09      6.10 o 
  15   4   9       36.81       38.77      7.22 o 
  16   4   9       12.55       12.60      8.65 o 
 -16   5   9        5.93        8.16      8.53 o 
 -15   5   9       95.95       83.59     10.21 o 
 -14   5   9       94.00       99.50     10.05 o 
 -13   5   9        3.32       -3.04      6.28 o 
 -12   5   9        0.18       -0.85      5.65 o 
 -11   5   9      229.55      225.12     12.14 o 
 -10   5   9       60.81       70.32      7.64 o 
  -9   5   9        3.26       -1.18      4.37 o 
  -8   5   9      248.55      232.01      8.52 o 
  -7   5   9      126.93      113.82      4.66 o 
  -6   5   9        0.98       -1.09      2.43 o 
  -5   5   9       46.08       57.75      3.44 o 
  -4   5   9       30.55       26.29      3.01 o 
  -3   5   9        5.68        0.34      2.19 o 
  -2   5   9      101.54      107.96      4.07 o 
  -1   5   9      108.92      111.97      4.21 o 
   0   5   9      415.92      387.87      7.55 o 
   1   5   9       90.37       89.99      3.87 o 
   2   5   9     1009.77     1046.00     13.47 o 
   3   5   9        3.07        2.53      2.11 o 
   4   5   9       25.01       12.58      2.62 o 
   5   5   9      357.07      372.33      8.46 o 
   6   5   9       57.02       52.66      3.73 o 
   7   5   9       16.02       11.18      3.18 o 
   8   5   9     1073.23     1074.72     19.94 o 
   9   5   9       40.04       20.89      4.85 o 
  10   5   9        0.33       -4.59      4.59 o 
  11   5   9        2.31       -4.70      4.70 o 
  12   5   9       59.96       66.85      7.37 o 
  13   5   9        4.78        4.79      5.49 o 
  14   5   9        0.15       -5.16      5.16 o 
  15   5   9       15.25        5.39      6.26 o 
  16   5   9       19.49       24.97      7.45 o 
 -15   6   9        6.13       14.45      9.39 o 
 -14   6   9        4.40       11.15      6.95 o 
 -13   6   9        0.67        4.75      8.26 o 
 -12   6   9       35.53       28.85      6.93 o 
 -11   6   9        6.97        8.24      9.16 o 
 -10   6   9      174.83      151.46     19.65 o 
  -9   6   9        1.00       -3.75      4.46 o 
  -8   6   9        0.47       -3.83      3.83 o 
  -7   6   9       25.56       36.14      4.73 o 
  -6   6   9      174.02      160.23      6.19 o 
  -5   6   9        0.68       -2.93      3.49 o 
  -4   6   9      532.34      522.60      9.78 o 
  -3   6   9       59.80       35.20      3.09 o 
  -2   6   9      172.96      197.24      5.61 o 
  -1   6   9      153.12      169.26      5.24 o 
   0   6   9       53.50       48.82      3.26 o 
   1   6   9        2.27        4.77      2.33 o 
   2   6   9      176.85      176.67      5.69 o 
   3   6   9      134.93      139.83      4.86 o 
   4   6   9       11.12        3.72      2.33 o 
   5   6   9       60.61       72.50      3.93 o 
   6   6   9        2.42        0.37      3.50 o 
   7   6   9       34.40       23.47      4.51 o 
   8   6   9      495.02      518.53     15.18 o 
   9   6   9       29.87       34.72      6.26 o 
  10   6   9      358.89      366.35     13.58 o 
  11   6   9       98.78      101.55      8.06 o 
  12   6   9      135.55      135.39      9.23 o 
  13   6   9       34.41       36.27      9.03 o 
  14   6   9       10.38       22.18      9.67 o 
  15   6   9       44.72       63.96      9.58 o 
 -14   7   9       23.52       31.74      9.84 o 
 -13   7   9       81.59       97.60     11.79 o 
 -12   7   9       78.90       60.66     12.05 o 
 -11   7   9       57.07       76.94     13.73 o 
 -10   7   9       43.03       37.74      7.10 o 
  -9   7   9        0.14       -6.88      6.88 o 
  -8   7   9        4.40       -3.88      3.88 o 
  -7   7   9      260.43      295.82      9.64 o 
  -6   7   9       17.40       10.97      3.85 o 
  -5   7   9      124.32      124.11     10.20 o 
  -4   7   9      306.75      321.38      9.36 o 
  -3   7   9      355.71      327.41      9.33 o 
  -2   7   9        0.02       -0.45      2.51 o 
  -1   7   9       76.82       87.93      3.97 o 
   0   7   9        1.18        2.71      2.40 o 
   1   7   9      173.18      172.13      5.31 o 
   2   7   9       11.63       17.01      2.73 o 
   3   7   9        0.33        0.18      3.22 o 
   4   7   9       12.45       13.35      4.16 o 
   5   7   9      147.68      107.05      6.82 o 
   6   7   9        6.51        9.63      4.65 o 
   7   7   9       14.90       22.47      6.20 o 
   8   7   9       63.72       39.56      7.01 o 
   9   7   9       18.05       15.68      6.53 o 
  10   7   9        3.25        3.47      6.06 o 
  11   7   9       10.23       10.59      8.10 o 
  12   7   9        4.84        9.33      6.68 o 
  13   7   9       10.00        4.60      7.06 o 
  14   7   9        4.75        2.89     13.86 o 
 -13   8   9      172.22      203.25     15.19 o 
 -12   8   9        6.20        8.38      7.13 o 
 -11   8   9        4.25        3.58     18.18 o 
 -10   8   9        9.17       11.24      6.00 o 
  -9   8   9        0.15       -4.02      5.48 o 
  -8   8   9       22.18       15.57      5.10 o 
  -7   8   9        1.23       -4.23      4.23 o 
  -6   8   9      291.04      296.55     10.67 o 
  -5   8   9       93.66      100.49      6.30 o 
  -4   8   9       20.63       13.80      4.37 o 
  -3   8   9        2.08       10.99      6.58 o 
  -2   8   9      190.74      202.54      8.86 o 
  -1   8   9      117.24      114.42      6.91 o 
   0   8   9      223.45      220.15      9.85 o 
   1   8   9       44.38       38.84      5.12 o 
   2   8   9        9.70        4.70      4.16 o 
   3   8   9        3.78        2.73      6.60 o 
   4   8   9       22.75       23.55      5.70 o 
   5   8   9       47.12       57.22      6.98 o 
   6   8   9      134.93      106.94      8.47 o 
   7   8   9       80.42       86.19      9.45 o 
   8   8   9       35.63       29.97      6.91 o 
   9   8   9        3.93       -0.76      5.85 o 
  10   8   9       22.61       26.94      6.96 o 
  11   8   9        1.19        5.61      6.65 o 
  12   8   9       23.76       18.05      7.30 o 
  13   8   9       15.10        9.15      7.27 o 
 -12   9   9        0.29        6.53      7.79 o 
 -11   9   9        7.02        8.18      7.40 o 
 -10   9   9       47.40       59.86      7.95 o 
  -9   9   9       53.77       47.48      8.18 o 
  -8   9   9        0.99       -0.34      4.78 o 
  -7   9   9      118.07      104.49      7.28 o 
  -6   9   9        0.03       -2.22      4.73 o 
  -5   9   9      838.53      840.21     18.75 o 
  -4   9   9      103.69       85.07      6.02 o 
  -3   9   9        2.98       -2.71      3.89 o 
  -2   9   9        0.72       -1.57      4.19 o 
  -1   9   9       63.16       76.12      6.19 o 
   0   9   9       64.79       55.67      5.66 o 
   1   9   9       41.54       30.87      5.20 o 
   2   9   9      133.91      120.92     10.54 o 
   3   9   9       97.36      110.03      8.07 o 
   4   9   9      107.57      109.91      8.30 o 
   5   9   9      255.63      215.91     14.42 o 
   6   9   9       12.95        9.40      5.67 o 
   7   9   9       10.91        8.88      5.67 o 
   8   9   9        0.65       -5.29      5.29 o 
   9   9   9        8.66        7.78      6.21 o 
  10   9   9       39.56       44.24      7.68 o 
  11   9   9       37.06       47.44      8.10 o 
  12   9   9       13.03       32.25      9.41 o 
 -10  10   9        1.21        1.17      5.94 o 
  -9  10   9       23.11       31.38      6.93 o 
  -8  10   9        1.39        1.41      5.96 o 
  -7  10   9        5.20        9.67      5.74 o 
  -6  10   9        9.53        2.92      4.67 o 
  -5  10   9       10.90        4.50      4.78 o 
  -4  10   9      131.37      151.03      8.02 o 
  -3  10   9       10.09       11.14      4.51 o 
  -2  10   9      192.51      185.06      8.56 o 
  -1  10   9      113.76      132.84      7.73 o 
   0  10   9        6.52        7.55      4.46 o 
   1  10   9       34.17       45.96      5.92 o 
   2  10   9      161.66      160.55      8.40 o 
   3  10   9        1.74        3.71      5.21 o 
   4  10   9       17.63       24.14      6.18 o 
   5  10   9       29.49       47.60      6.83 o 
   6  10   9       87.50       84.87      8.55 o 
   7  10   9        0.01        7.95      5.91 o 
   8  10   9        0.42        0.02      5.93 o 
   9  10   9       35.41       24.43      7.43 o 
  10  10   9        0.01       -1.95      6.65 o 
  -8  11   9       10.94       10.50      8.14 o 
  -7  11   9        0.67        0.84      4.66 o 
  -6  11   9        2.82       -4.42      4.42 o 
  -5  11   9        0.01       -1.97      4.51 o 
  -4  11   9       10.51       17.54      5.09 o 
  -3  11   9        7.68        5.33      4.67 o 
  -2  11   9       17.42       23.96      4.88 o 
  -1  11   9        0.37        4.24      4.35 o 
   0  11   9       64.40       62.17      8.10 o 
   1  11   9        5.29        6.45      4.85 o 
   2  11   9       95.84      109.78      7.68 o 
   3  11   9        8.14        4.77      5.78 o 
   4  11   9       30.20       17.74      6.29 o 
   5  11   9       56.72       66.98      7.80 o 
   6  11   9        0.71        1.08      5.77 o 
   7  11   9        2.66        0.54      6.21 o 
  -3  12   9       62.19       73.93      6.70 o 
  -2  12   9        6.16       16.23      5.41 o 
  -1  12   9        8.84       19.94      5.03 o 
   0  12   9        3.16        4.30      5.66 o 
   1  12   9       18.93       12.10      5.44 o 
   2  12   9        5.25       -2.37      5.18 o 
   3  12   9       40.50       45.54      6.55 o 
 -16   0  10       16.07       14.64      8.88 o 
 -14   0  10       43.86       55.00     15.37 o 
 -12   0  10       10.98       35.00      8.99 o 
 -10   0  10       20.04       24.11      7.91 o 
  -8   0  10      206.48      153.51      9.22 o 
  -6   0  10        2.68        2.61      5.07 o 
  -4   0  10     2196.84     2141.96     35.93 o 
  -2   0  10      247.94      216.70      7.70 o 
   0   0  10      600.89      662.27     14.36 o 
   2   0  10     2387.82     2655.65     42.57 o 
   4   0  10        0.54       -2.92      2.92 o 
   6   0  10      231.99      233.88     10.35 o 
   8   0  10       44.03       39.74      8.13 o 
  10   0  10       34.43       24.92      6.17 o 
  12   0  10      201.32      195.09     11.38 o 
  14   0  10      216.05      193.75     11.82 o 
  16   0  10        3.21       -8.73      8.73 o 
 -17   1  10        3.01       -8.43      9.68 o 
 -16   1  10        0.17        4.17      6.61 o 
 -15   1  10        0.13       -6.07      7.20 o 
 -14   1  10       91.59       95.98      9.74 o 
 -13   1  10      130.44      145.36     10.68 o 
 -12   1  10      137.21      151.49     11.13 o 
 -11   1  10      123.60      114.76      7.99 o 
 -10   1  10      105.17       97.79      7.26 o 
  -9   1  10      446.16      444.05     13.69 o 
  -8   1  10       73.21       58.34      4.73 o 
  -7   1  10      466.67      490.97     11.14 o 
  -6   1  10        8.72       11.82      3.21 o 
  -5   1  10        5.26       -1.91      2.48 o 
  -4   1  10       28.97       23.49      2.98 o 
  -3   1  10       23.31       22.06      2.66 o 
  -2   1  10       12.68       13.60      2.44 o 
  -1   1  10       32.17       34.12      2.80 o 
   0   1  10       24.46       26.83      2.72 o 
   1   1  10     1377.39     1442.85     18.01 o 
   2   1  10        0.19        2.57      2.09 o 
   3   1  10      611.03      629.43      9.84 o 
   4   1  10      363.78      343.13      6.92 o 
   5   1  10      257.80      229.03      6.73 o 
   6   1  10      118.76      109.19      5.11 o 
   7   1  10      195.94      199.77      6.84 o 
   8   1  10      513.52      485.14     11.01 o 
   9   1  10       10.26        6.07      3.55 o 
  10   1  10      138.65      144.33      7.95 o 
  11   1  10       67.00       59.17      5.36 o 
  12   1  10       39.53       47.11      5.12 o 
  13   1  10       11.21       14.89      4.41 o 
  14   1  10        0.01       -1.87      4.45 o 
  15   1  10        0.15       -3.64      4.74 o 
  16   1  10        0.07       -5.16      5.16 o 
  17   1  10        1.47       -4.56      5.65 o 
 -17   2  10        1.45        4.07      9.49 o 
 -16   2  10        0.66        8.73      8.84 o 
 -15   2  10        0.45        4.21      5.74 o 
 -14   2  10        2.57        1.63      6.91 o 
 -13   2  10        1.37       -1.05      6.08 o 
 -12   2  10      131.34      128.62     12.03 o 
 -11   2  10      148.46      152.69      8.60 o 
 -10   2  10      199.79      221.01     10.28 o 
  -9   2  10      230.19      248.90     10.40 o 
  -8   2  10       53.74       41.83      4.75 o 
  -7   2  10      207.02      189.93      5.99 o 
  -6   2  10      340.38      399.47      9.99 o 
  -5   2  10       20.50       18.36      3.29 o 
  -4   2  10      103.51      103.60      4.57 o 
  -3   2  10      115.29      128.55      4.80 o 
  -2   2  10       87.37       81.22      3.94 o 
  -1   2  10      855.21      858.59     12.22 o 
   0   2  10      159.82      173.67      4.94 o 
   1   2  10      803.01      793.60     11.52 o 
   2   2  10      976.41      880.13     12.37 o 
   3   2  10      746.40      746.39     11.08 o 
   4   2  10      484.00      472.34      8.89 o 
   5   2  10      129.39      111.85      4.45 o 
   6   2  10       38.90       44.70      3.47 o 
   7   2  10      963.66      882.72     15.65 o 
   8   2  10      803.35      750.85     14.41 o 
   9   2  10      295.74      276.07      8.57 o 
  10   2  10       27.99       28.74      4.27 o 
  11   2  10       73.07       92.08      5.78 o 
  12   2  10        2.65       -3.89      3.89 o 
  13   2  10      102.94       95.70      7.01 o 
  14   2  10        0.09       -1.85      4.33 o 
  15   2  10       49.34       55.50      6.71 o 
  16   2  10        0.71       -1.79      5.23 o 
  17   2  10        8.76      -11.38     12.85 o 
 -16   3  10        5.92       16.23      7.89 o 
 -15   3  10       35.44       35.32      8.36 o 
 -14   3  10        0.66       -2.32      6.19 o 
 -13   3  10       44.70       36.96      7.56 o 
 -12   3  10        0.57       -2.57      6.17 o 
 -11   3  10       30.56       29.79      7.14 o 
 -10   3  10      166.11      172.28     10.37 o 
  -9   3  10       39.66       56.12      5.91 o 
  -8   3  10      202.19      205.62      6.96 o 
  -7   3  10        4.70        7.11      2.70 o 
  -6   3  10      399.43      436.76     10.05 o 
  -5   3  10       25.97       19.94      3.07 o 
  -4   3  10        0.07        0.59      2.42 o 
  -3   3  10       82.76       88.06      4.24 o 
  -2   3  10      515.76      559.56      9.47 o 
  -1   3  10      261.14      275.54      6.41 o 
   0   3  10      266.95      298.96      6.65 o 
   1   3  10      424.02      445.73      7.90 o 
   2   3  10      127.09      128.49      4.20 o 
   3   3  10       62.14       56.60      3.46 o 
   4   3  10      121.51      125.80      4.43 o 
   5   3  10      153.91      144.14      4.85 o 
   6   3  10      351.23      389.59      8.10 o 
   7   3  10      105.61       86.32      4.34 o 
   8   3  10      225.01      237.41      9.38 o 
   9   3  10        1.31        0.39      3.62 o 
  10   3  10      302.44      316.90      9.40 o 
  11   3  10       77.73       78.65      6.28 o 
  12   3  10       24.36       18.74      5.02 o 
  13   3  10        0.32       -4.05      4.05 o 
  14   3  10        7.82        3.85      4.59 o 
  15   3  10        1.08       -6.10      6.10 o 
  16   3  10       12.45       20.35      7.05 o 
 -16   4  10        0.02       -1.08      7.12 o 
 -15   4  10        0.07       -6.70      6.70 o 
 -14   4  10       19.44       21.79      8.04 o 
 -13   4  10       62.29       63.44      8.82 o 
 -12   4  10       11.22       11.21      7.57 o 
 -11   4  10       98.16       83.07     10.60 o 
 -10   4  10        6.76        8.08      5.86 o 
  -9   4  10      182.68      179.90     13.84 o 
  -8   4  10      438.93      420.14     10.50 o 
  -7   4  10       87.29      110.85      6.66 o 
  -6   4  10       76.17       68.08      4.04 o 
  -5   4  10       64.76       72.88      4.24 o 
  -4   4  10       15.24       10.73      2.85 o 
  -3   4  10       24.67       29.04      3.25 o 
  -2   4  10      564.68      580.69     14.35 o 
  -1   4  10        0.00       -1.26      2.17 o 
   0   4  10        3.98        3.45      2.08 o 
   1   4  10       16.04       20.78      2.48 o 
   2   4  10       10.04        6.40      2.27 o 
   3   4  10       21.22       37.76      4.71 o 
   4   4  10       89.30       88.77      3.64 o 
   5   4  10      121.04      116.90      4.07 o 
   6   4  10        3.93        2.13      2.19 o 
   7   4  10       84.87       92.07      4.13 o 
   8   4  10      805.79      797.14     13.13 o 
   9   4  10      224.33      216.72      6.50 o 
  10   4  10        0.48       -1.43      4.04 o 
  11   4  10      118.78      112.88      6.93 o 
  12   4  10       35.26       38.28      6.44 o 
  13   4  10        1.33        0.66      5.71 o 
  14   4  10       18.10       16.29      6.44 o 
  15   4  10        9.65       17.44      7.67 o 
  16   4  10        6.11        6.88      6.81 o 
 -15   5  10        3.11       15.25      7.77 o 
 -14   5  10      115.16      117.38     10.84 o 
 -13   5  10       61.89       75.36     10.68 o 
 -12   5  10      122.67      135.88     12.08 o 
 -11   5  10      113.62       91.27     10.33 o 
 -10   5  10      254.54      243.18     12.36 o 
  -9   5  10       83.56       73.24      6.78 o 
  -8   5  10       94.06      100.68      6.39 o 
  -7   5  10        1.29       -3.13      3.13 o 
  -6   5  10       50.61       42.37      3.76 o 
  -5   5  10      162.47      155.22      5.62 o 
  -4   5  10      670.40      672.87     11.82 o 
  -3   5  10        0.02       -0.27      2.63 o 
  -2   5  10       26.11       26.80      3.28 o 
  -1   5  10     1234.67     1242.33     22.13 o 
   0   5  10       15.21       16.59      2.78 o 
   1   5  10      215.16      224.64      5.61 o 
   2   5  10       13.09       13.20      2.43 o 
   3   5  10      306.83      310.58      7.34 o 
   4   5  10       16.71       16.69      2.92 o 
   5   5  10       58.97       43.28      3.64 o 
   6   5  10       10.88       -0.97      3.50 o 
   7   5  10      480.06      430.59     10.30 o 
   8   5  10      167.39      157.71      7.41 o 
   9   5  10       27.42       20.68      4.62 o 
  10   5  10       54.63       58.51      6.71 o 
  11   5  10       12.08       12.86      5.70 o 
  12   5  10       44.19       51.87      7.05 o 
  13   5  10        2.52        1.50      5.72 o 
  14   5  10       44.22       56.47      7.99 o 
  15   5  10        0.40        1.73      6.63 o 
 -15   6  10        3.53      -10.16     10.16 o 
 -14   6  10       35.73       41.99     10.35 o 
 -13   6  10       47.75       30.13      9.09 o 
 -12   6  10       28.50       34.07      8.78 o 
 -11   6  10       23.91       29.89      6.91 o 
 -10   6  10      133.34      139.18      9.92 o 
  -9   6  10      103.96       91.14      7.39 o 
  -8   6  10        4.83        4.43      4.16 o 
  -7   6  10      210.96      205.25      7.74 o 
  -6   6  10       19.75       18.49      4.01 o 
  -5   6  10      138.93      129.51      7.54 o 
  -4   6  10      193.55      182.77      6.17 o 
  -3   6  10      136.97      153.49      7.57 o 
  -2   6  10       33.99       34.33      3.38 o 
  -1   6  10     1503.17     1450.53     20.11 o 
   0   6  10      288.66      321.19      7.37 o 
   1   6  10      310.65      346.15      7.60 o 
   2   6  10      160.49      165.35      5.43 o 
   3   6  10      166.28      166.67      6.05 o 
   4   6  10      261.27      266.79      7.03 o 
   5   6  10      156.86      151.73      6.70 o 
   6   6  10        9.64        7.50      4.05 o 
   7   6  10       81.08       72.34      6.85 o 
   8   6  10      356.06      391.91     13.36 o 
   9   6  10       11.31        5.44      6.92 o 
  10   6  10       73.68       55.10      6.84 o 
  11   6  10        0.52       -2.80      5.28 o 
  12   6  10       21.86       21.78      7.13 o 
  13   6  10       11.06       -3.34      6.38 o 
  14   6  10        2.85       -4.27      6.96 o 
 -14   7  10        8.64        8.69      8.81 o 
 -13   7  10       18.48       40.82      9.80 o 
 -12   7  10        3.73        8.93      8.90 o 
 -11   7  10       35.49       50.20      9.39 o 
 -10   7  10       47.65       31.70      7.17 o 
  -9   7  10       27.80       24.91      6.71 o 
  -8   7  10        0.59       -3.25      4.60 o 
  -7   7  10        2.47       -3.77      5.33 o 
  -6   7  10     1301.97     1349.90     24.11 o 
  -5   7  10      116.26      121.67      6.20 o 
  -4   7  10       80.50       70.11      5.42 o 
  -3   7  10      464.48      457.27     18.94 o 
  -2   7  10      120.34      106.00      5.99 o 
  -1   7  10       50.77       58.80      5.81 o 
   0   7  10      549.13      485.95     13.22 o 
   1   7  10      105.70       78.19      6.16 o 
   2   7  10      163.29      145.02      7.74 o 
   3   7  10       43.96       45.21     10.97 o 
   4   7  10     1449.80     1439.88     31.96 o 
   5   7  10        1.08        1.22      5.56 o 
   6   7  10       78.62       76.43      8.16 o 
   7   7  10        0.21       -1.12      5.61 o 
   8   7  10       49.36       52.86      7.46 o 
   9   7  10        3.67       -3.90      5.82 o 
  10   7  10        0.93       -7.95      7.95 o 
  11   7  10       38.61       42.13      7.77 o 
  12   7  10       16.98        9.14      7.13 o 
  13   7  10       11.05       13.36      9.38 o 
  14   7  10       45.78       20.32     14.19 o 
 -13   8  10        0.69        3.86      9.49 o 
 -12   8  10        9.74        9.54     14.74 o 
 -11   8  10        6.44       10.11      7.53 o 
 -10   8  10        5.32        8.32      6.19 o 
  -9   8  10       12.61       17.69      6.37 o 
  -8   8  10        0.98        4.83      5.00 o 
  -7   8  10       82.05       66.30      7.02 o 
  -6   8  10       42.91       50.18      5.57 o 
  -5   8  10       63.68       77.46      6.09 o 
  -4   8  10      380.50      372.34     12.01 o 
  -3   8  10        2.71       -0.43      4.54 o 
  -2   8  10      201.34      228.01      9.64 o 
  -1   8  10       67.98       74.26      7.22 o 
   0   8  10      177.87      165.10      8.25 o 
   1   8  10       71.56       82.45      6.62 o 
   2   8  10       12.15        7.38      5.70 o 
   3   8  10      247.13      252.13     11.52 o 
   4   8  10        3.11       -1.22      5.05 o 
   5   8  10       95.71       95.41      8.28 o 
   6   8  10       19.79       18.81      6.09 o 
   7   8  10      192.28      213.47     13.25 o 
   8   8  10        8.27        7.49      5.92 o 
   9   8  10       44.43       50.13      7.74 o 
  10   8  10        0.70        0.28      6.17 o 
  11   8  10        0.07       -3.71      6.38 o 
  12   8  10        4.32        2.32      7.19 o 
 -11   9  10        0.19       -6.32      7.00 o 
 -10   9  10       26.87       18.98     11.00 o 
  -9   9  10       31.45       10.63      6.60 o 
  -8   9  10        0.45        4.98      4.97 o 
  -7   9  10        9.34        9.75      5.14 o 
  -6   9  10       37.76       34.14      5.80 o 
  -5   9  10        0.31        5.59      5.24 o 
  -4   9  10        0.63       -2.08      4.16 o 
  -3   9  10       13.39        6.50      4.78 o 
  -2   9  10        9.74        0.46      4.65 o 
  -1   9  10       81.52       83.48      6.76 o 
   0   9  10      161.89      165.06      8.43 o 
   1   9  10        5.13        7.28      4.63 o 
   2   9  10       89.88       82.74      6.66 o 
   3   9  10       17.93       22.28      6.12 o 
   4   9  10      341.78      337.42     13.72 o 
   5   9  10       95.59       91.64     15.01 o 
   6   9  10       27.55       31.19      6.79 o 
   7   9  10       10.48        8.06      5.92 o 
   8   9  10       13.25       10.11     11.35 o 
   9   9  10        2.02       -1.84      6.12 o 
  10   9  10        0.00        0.71      6.52 o 
  11   9  10       34.53       38.86      9.92 o 
  -9  10  10       12.17       10.95      6.48 o 
  -8  10  10       18.01       13.58      5.41 o 
  -7  10  10        0.01        3.86      5.11 o 
  -6  10  10        0.72       -2.00      5.22 o 
  -5  10  10        8.62        8.44      5.13 o 
  -4  10  10       17.09       20.13      8.05 o 
  -3  10  10        8.80        5.99      4.53 o 
  -2  10  10        2.69        0.42      4.86 o 
  -1  10  10      107.76       87.80      7.07 o 
   0  10  10        4.28        4.03      4.77 o 
   1  10  10       21.40       14.56      5.24 o 
   2  10  10       21.23       27.22      5.79 o 
   3  10  10       71.48       60.50      6.64 o 
   4  10  10        7.84        3.23      7.41 o 
   5  10  10       21.47       21.36      6.40 o 
   6  10  10        0.92       -1.22      5.89 o 
   7  10  10        3.05        1.11      5.88 o 
   8  10  10        1.60       -3.46      6.08 o 
   9  10  10       24.78       34.78      8.05 o 
  -6  11  10       10.97       10.51      5.18 o 
  -5  11  10        8.87        5.92      5.01 o 
  -4  11  10        4.36       -1.11      4.87 o 
  -3  11  10       30.96       33.61      5.38 o 
  -2  11  10       31.73       35.28      5.50 o 
  -1  11  10       55.53       53.19      6.63 o 
   0  11  10       27.08       24.32      5.87 o 
   1  11  10       41.44       50.91      6.51 o 
   2  11  10        1.65       -1.24      5.03 o 
   3  11  10        3.46        3.03      5.37 o 
   4  11  10        2.24        0.69      5.41 o 
   5  11  10        0.87        3.79      6.19 o 
   6  11  10       60.66       57.69      8.15 o 
 -15   0  11        0.15       27.54     13.43 o 
 -13   0  11      200.30      189.51     14.68 o 
 -11   0  11      404.75      424.07     20.36 o 
  -9   0  11      420.05      352.90     34.72 o 
  -7   0  11      279.19      299.24     31.28 o 
  -5   0  11       72.70       89.38      6.08 o 
  -3   0  11      714.17      707.95     15.82 o 
  -1   0  11      134.13      156.06      6.96 o 
   1   0  11      219.21      229.01      8.27 o 
   3   0  11     1999.72     2050.01     34.76 o 
   5   0  11      206.78      231.65      8.60 o 
   7   0  11     1589.69     1754.82     37.25 o 
   9   0  11       82.94       78.59      7.63 o 
  11   0  11        1.24       -1.41      5.64 o 
  13   0  11       42.14       44.07      7.64 o 
  15   0  11        5.47       12.07      8.53 o 
 -16   1  11        0.78       11.62      9.53 o 
 -15   1  11        0.92       -5.31      8.16 o 
 -14   1  11        2.54        5.72     11.44 o 
 -13   1  11      164.05      164.69     11.60 o 
 -12   1  11       89.96       88.04      7.78 o 
 -11   1  11       13.50       14.93      5.17 o 
 -10   1  11      555.95      565.13     16.08 o 
  -9   1  11        6.48        1.13      4.74 o 
  -8   1  11      786.27      789.39     15.67 o 
  -7   1  11      395.20      447.97     12.06 o 
  -6   1  11     1004.79     1006.57     17.40 o 
  -5   1  11      181.03      196.77      6.49 o 
  -4   1  11       88.25      105.19      4.80 o 
  -3   1  11        0.01        0.82      2.40 o 
  -2   1  11       18.20       13.60      2.63 o 
  -1   1  11      496.54      432.95     10.60 o 
   0   1  11       67.54       62.07      3.51 o 
   1   1  11      236.01      222.13      6.74 o 
   2   1  11      132.86      134.15      4.92 o 
   3   1  11      159.77      176.01      5.28 o 
   4   1  11       24.72       24.70      2.87 o 
   5   1  11       11.40        6.62      2.69 o 
   6   1  11       67.37       61.37      4.07 o 
   7   1  11       17.89       14.95      3.84 o 
   8   1  11      183.23      180.17      7.00 o 
   9   1  11       13.55        8.12      3.88 o 
  10   1  11      452.56      475.12     11.80 o 
  11   1  11      343.75      377.71     11.73 o 
  12   1  11        9.98       13.51      4.41 o 
  13   1  11        0.06        3.70      4.66 o 
  14   1  11        2.05       -3.17      6.95 o 
  15   1  11        7.78       -3.63      5.93 o 
  16   1  11        1.09       -5.46      5.46 o 
 -16   2  11        8.45       17.72      9.76 o 
 -15   2  11        0.14        0.51      6.48 o 
 -14   2  11        4.58       -6.24      6.25 o 
 -13   2  11       18.31       15.36      7.87 o 
 -12   2  11       55.03       49.24      7.91 o 
 -11   2  11      201.94      215.83     12.10 o 
 -10   2  11      134.65      116.14      7.91 o 
  -9   2  11      596.50      579.54     16.09 o 
  -8   2  11        0.06       -3.57      3.57 o 
  -7   2  11      160.95      163.09      6.18 o 
  -6   2  11       55.88       71.61      4.91 o 
  -5   2  11      660.77      622.42     12.54 o 
  -4   2  11      177.97      160.86      5.66 o 
  -3   2  11       29.30       34.89      4.02 o 
  -2   2  11      312.99      281.21      7.10 o 
  -1   2  11       25.57       30.20      3.03 o 
   0   2  11        6.00        3.31      2.39 o 
   1   2  11        0.22        7.33      2.43 o 
   2   2  11       50.34       57.89      3.43 o 
   3   2  11       73.88       99.70      4.10 o 
   4   2  11       11.34        9.34      2.45 o 
   5   2  11        1.32       -2.43      2.43 o 
   6   2  11      832.52      846.35     13.85 o 
   7   2  11      145.50      125.13      5.41 o 
   8   2  11      263.50      293.25      9.16 o 
   9   2  11       14.67       12.01      3.93 o 
  10   2  11        0.70        1.61      3.78 o 
  11   2  11      139.83      146.86      7.11 o 
  12   2  11       66.64       76.14      8.19 o 
  13   2  11       31.14       35.82      7.74 o 
  14   2  11        3.39       11.24      5.12 o 
  15   2  11        4.78        6.00      6.66 o 
  16   2  11        9.09       13.07      6.99 o 
 -16   3  11       14.19       27.16      8.61 o 
 -15   3  11       23.05       29.41      8.68 o 
 -14   3  11        2.91       16.22      7.03 o 
 -13   3  11       22.18       24.45      7.45 o 
 -12   3  11       96.65       97.46      9.71 o 
 -11   3  11        5.01        9.32      6.45 o 
 -10   3  11      166.77      151.78     10.55 o 
  -9   3  11       20.88       32.89      5.68 o 
  -8   3  11       44.76       28.78      4.57 o 
  -7   3  11      196.15      159.26      5.83 o 
  -6   3  11       61.41       64.26      4.73 o 
  -5   3  11        0.87       -1.51      2.96 o 
  -4   3  11        4.92        4.36      3.07 o 
  -3   3  11        0.13       -0.59      2.60 o 
  -2   3  11       29.92       24.82      3.27 o 
  -1   3  11      451.33      445.82      9.06 o 
   0   3  11       21.00       14.41      3.00 o 
   1   3  11      108.50       88.01      3.93 o 
   2   3  11      280.93      299.74      6.66 o 
   3   3  11      371.09      377.82      7.49 o 
   4   3  11       62.29       63.28      3.79 o 
   5   3  11       70.75       72.48      4.14 o 
   6   3  11      281.45      274.51      8.57 o 
   7   3  11      161.30      142.79      6.45 o 
   8   3  11      150.42      163.22      5.95 o 
   9   3  11      174.09      177.15      9.13 o 
  10   3  11        1.85        0.74      4.21 o 
  11   3  11      112.52      127.34     11.60 o 
  12   3  11       63.53       74.64     13.13 o 
  13   3  11        1.28        6.45      4.99 o 
  14   3  11       16.05       17.32      5.66 o 
  15   3  11       23.38       20.45     11.44 o 
  16   3  11        1.57        2.79      6.58 o 
 -15   4  11        9.67        6.48      7.30 o 
 -14   4  11        1.15       -6.01      6.01 o 
 -13   4  11       11.12        0.03      6.43 o 
 -12   4  11       33.89       18.14      7.11 o 
 -11   4  11      182.29      165.63     11.32 o 
 -10   4  11      351.23      336.57     14.87 o 
  -9   4  11       42.88       50.37      7.44 o 
  -8   4  11       30.93       36.79      5.27 o 
  -7   4  11      317.18      306.02      7.88 o 
  -6   4  11      102.75       81.24      4.77 o 
  -5   4  11        1.38        1.42      2.94 o 
  -4   4  11      316.84      306.22      7.92 o 
  -3   4  11      127.41      117.18      5.00 o 
  -2   4  11      165.49      162.42      6.60 o 
  -1   4  11       94.55      122.39      4.68 o 
   0   4  11       72.66       74.53      4.23 o 
   1   4  11       44.38       51.61      3.70 o 
   2   4  11       35.67       22.51      3.16 o 
   3   4  11        0.06       -2.41      2.41 o 
   4   4  11        0.01       -0.89      2.32 o 
   5   4  11       10.23        2.03      2.60 o 
   6   4  11        0.67       -2.64      2.64 o 
   7   4  11       14.64        4.12      3.06 o 
   8   4  11       53.66       52.71      4.36 o 
   9   4  11       14.00       19.35      3.61 o 
  10   4  11       39.93       36.99      5.29 o 
  11   4  11       88.15      106.23      7.06 o 
  12   4  11      146.74      166.56     12.89 o 
  13   4  11       82.08       93.98      8.61 o 
  14   4  11       82.26       86.37     11.16 o 
  15   4  11        1.46        5.31      6.25 o 
 -15   5  11        6.18       19.22     14.56 o 
 -14   5  11        1.34       -3.02      6.91 o 
 -13   5  11        5.13        5.77      6.78 o 
 -12   5  11       61.13       42.37      8.05 o 
 -11   5  11       15.45       15.96      6.63 o 
 -10   5  11       19.22       16.86      7.52 o 
  -9   5  11        2.65       12.86      5.53 o 
  -8   5  11       58.46       63.84      5.45 o 
  -7   5  11      225.33      222.72      8.11 o 
  -6   5  11        6.47        1.43      3.95 o 
  -5   5  11      345.07      362.60      9.52 o 
  -4   5  11       53.47       54.64      4.25 o 
  -3   5  11      254.64      228.18      7.05 o 
  -2   5  11        5.86        1.43      2.92 o 
  -1   5  11      469.87      466.39      9.71 o 
   0   5  11        8.81       12.46      2.87 o 
   1   5  11       83.20       78.05      3.79 o 
   2   5  11        4.46        4.82      2.54 o 
   3   5  11       54.74       59.84      3.79 o 
   4   5  11       45.74       33.57      3.55 o 
   5   5  11       16.50        4.90      3.36 o 
   6   5  11        0.28       -3.16      3.16 o 
   7   5  11        0.77       -0.82      4.09 o 
   8   5  11       16.63        4.65      4.39 o 
   9   5  11       53.89       53.47      5.66 o 
  10   5  11       42.53       42.29      6.69 o 
  11   5  11        9.55       19.15      5.95 o 
  12   5  11       21.62       22.61      6.35 o 
  13   5  11       85.48      117.23     13.26 o 
  14   5  11       22.95       30.36      7.17 o 
  15   5  11       47.21       62.81     12.59 o 
 -14   6  11        5.91       11.86      8.69 o 
 -13   6  11       13.44       17.79     13.39 o 
 -12   6  11       13.42        9.70     12.34 o 
 -11   6  11       19.44       27.63      7.20 o 
 -10   6  11        1.35        0.58      5.51 o 
  -9   6  11      165.87      157.17     11.74 o 
  -8   6  11      112.48      115.92      7.05 o 
  -7   6  11        1.44        4.02      3.99 o 
  -6   6  11      236.99      235.85      8.41 o 
  -5   6  11      113.06      122.94      6.81 o 
  -4   6  11       52.78       38.70      4.79 o 
  -3   6  11        4.57        5.72      4.41 o 
  -2   6  11        0.07       -3.56      3.56 o 
  -1   6  11        2.46        7.55      3.27 o 
   0   6  11      115.98      137.62      8.00 o 
   1   6  11      242.45      242.84      8.96 o 
   2   6  11       27.52       27.37      3.84 o 
   3   6  11        1.18       -3.25      3.25 o 
   4   6  11       15.24        9.39      3.86 o 
   5   6  11       36.08       43.88      4.84 o 
   6   6  11        3.78       -0.66      3.93 o 
   7   6  11       25.26        7.83      5.65 o 
   8   6  11       15.38       16.26      5.38 o 
   9   6  11       25.98       18.41      5.67 o 
  10   6  11       47.46       45.93      7.90 o 
  11   6  11        3.23       -6.17      6.17 o 
  12   6  11        5.71        2.19      6.63 o 
  13   6  11        4.62       -6.40      6.40 o 
  14   6  11        3.06       -0.69      7.12 o 
 -13   7  11        0.84       11.64      8.57 o 
 -12   7  11       28.18       18.39      8.87 o 
 -11   7  11        0.81        4.05     10.50 o 
 -10   7  11       14.91       19.25      6.94 o 
  -9   7  11        0.00        3.12      6.02 o 
  -8   7  11       87.75       81.68      7.42 o 
  -7   7  11      141.39      149.81      7.86 o 
  -6   7  11       51.08       43.73      5.61 o 
  -5   7  11      382.32      359.98     12.22 o 
  -4   7  11        1.23        1.94      4.66 o 
  -3   7  11       55.71       49.94      5.91 o 
  -2   7  11      188.68      162.26      8.39 o 
  -1   7  11       11.19       11.11      4.88 o 
   0   7  11       16.09       13.43      4.74 o 
   1   7  11       49.49       42.96      5.55 o 
   2   7  11        0.81       -4.07      4.07 o 
   3   7  11       55.46       31.83      5.61 o 
   4   7  11        0.09       -0.18      5.32 o 
   5   7  11      421.65      356.87     17.63 o 
   6   7  11       68.88       57.41      7.82 o 
   7   7  11      260.25      255.84     13.04 o 
   8   7  11       12.61       18.85      6.84 o 
   9   7  11        0.12       -1.35      6.00 o 
  10   7  11        0.04        3.26      7.70 o 
  11   7  11        0.74        6.89      6.63 o 
  12   7  11       22.10       34.84      8.49 o 
  13   7  11       12.33       12.02      7.91 o 
 -12   8  11        0.12        0.08      9.91 o 
 -11   8  11       26.51       31.52     11.88 o 
 -10   8  11        0.34       -3.35      6.11 o 
  -9   8  11       13.60        6.23      6.24 o 
  -8   8  11        1.92        0.76      5.10 o 
  -7   8  11        0.18        0.24      4.85 o 
  -6   8  11      231.61      249.68     11.89 o 
  -5   8  11        0.87        1.89      4.39 o 
  -4   8  11       44.71       34.92      5.87 o 
  -3   8  11       13.42       16.50      5.19 o 
  -2   8  11        2.70       -0.02      4.57 o 
  -1   8  11      116.80      106.28      7.31 o 
   0   8  11        0.56        2.23      4.67 o 
   1   8  11       47.90       50.00      5.97 o 
   2   8  11        0.72       -8.35      8.35 o 
   3   8  11        2.01        0.85      4.87 o 
   4   8  11       68.13       72.00      8.34 o 
   5   8  11       20.50       22.80      6.19 o 
   6   8  11       92.77       72.39      9.15 o 
   7   8  11        0.54        2.95      5.72 o 
   8   8  11        1.31        5.97      6.24 o 
   9   8  11       29.78       33.02      7.55 o 
  10   8  11        3.37       -0.09      8.63 o 
  11   8  11        0.37       -6.81      6.81 o 
  12   8  11        0.29       -2.77     11.17 o 
 -10   9  11        4.11        8.42      6.87 o 
  -9   9  11        1.89       -3.57      6.31 o 
  -8   9  11       44.88       43.46      6.54 o 
  -7   9  11       32.50       26.57      5.85 o 
  -6   9  11       41.64       53.59      6.51 o 
  -5   9  11       25.93       31.77      5.38 o 
  -4   9  11        6.93        9.28      4.58 o 
  -3   9  11       36.88       41.67      6.00 o 
  -2   9  11        9.26        1.36      4.78 o 
  -1   9  11       47.19       44.20      6.10 o 
   0   9  11        2.57       -0.65      4.84 o 
   1   9  11        0.09        0.95      4.84 o 
   2   9  11        0.10        1.85      4.95 o 
   3   9  11      230.21      240.72     10.81 o 
   4   9  11        3.97        3.90      5.32 o 
   5   9  11       58.31       58.63      7.93 o 
   6   9  11        7.54       19.94      6.75 o 
   7   9  11        0.45       -3.06      6.54 o 
   8   9  11        1.75        3.39      9.27 o 
   9   9  11        3.21       -4.31      8.13 o 
  10   9  11        3.43       -5.38      8.04 o 
  -8  10  11        1.80        8.17      5.70 o 
  -7  10  11        5.82       -5.16      5.16 o 
  -6  10  11        5.75        1.82      5.25 o 
  -5  10  11       10.01       11.91      5.59 o 
  -4  10  11        4.58        9.69      4.96 o 
  -3  10  11        6.79        5.35      4.63 o 
  -2  10  11       11.10       12.51      9.08 o 
  -1  10  11      197.45      214.76     12.66 o 
   0  10  11        0.80       -4.85      4.85 o 
   1  10  11       52.49       64.55      6.94 o 
   2  10  11        2.97       -2.32      4.99 o 
   3  10  11       57.06       80.76      7.58 o 
   4  10  11        4.23        1.55      5.18 o 
   5  10  11        0.94        4.05      5.96 o 
   6  10  11        8.66        4.43      7.13 o 
   7  10  11       14.38       11.46      7.08 o 
   8  10  11       43.09       45.97     11.71 o 
  -5  11  11       24.61        6.97      9.40 o 
  -4  11  11       11.41        2.38      5.50 o 
  -3  11  11        8.76        6.57      5.09 o 
  -2  11  11      111.54      112.68      7.51 o 
  -1  11  11        1.08        2.48      5.33 o 
   0  11  11        0.04       -2.84      5.32 o 
   1  11  11        2.36        1.68      7.62 o 
   2  11  11       44.47       64.34      7.29 o 
   3  11  11       69.25       65.84      7.49 o 
   4  11  11        2.83        5.41      5.61 o 
   5  11  11        2.67       18.56     11.67 o 
 -16   0  12       11.47       -3.95     13.35 o 
 -14   0  12        6.17       22.33     13.35 o 
 -12   0  12        7.26       26.22     12.64 o 
 -10   0  12        2.41       -3.40      6.65 o 
  -8   0  12       13.59       -5.10      5.10 o 
  -6   0  12       35.38       49.41      6.63 o 
  -4   0  12       49.66       54.61      5.45 o 
  -2   0  12      480.51      527.69     13.50 o 
   0   0  12      169.33      158.89      7.37 o 
   2   0  12      741.23      690.78     15.75 o 
   4   0  12        8.43        1.01      3.71 o 
   6   0  12      242.88      226.71      9.29 o 
   8   0  12       57.98       50.81      6.85 o 
  10   0  12      263.56      270.64     13.84 o 
  12   0  12        5.64        7.90      6.47 o 
  14   0  12        1.38        9.10     10.66 o 
  16   0  12        0.15       45.59     17.04 o 
 -16   1  12       20.82       27.38     12.55 o 
 -15   1  12        5.20        0.02      8.06 o 
 -14   1  12       16.67       23.23      9.85 o 
 -13   1  12        3.21       -5.94      5.94 o 
 -12   1  12       81.51       84.58      9.36 o 
 -11   1  12        2.02        4.05      5.01 o 
 -10   1  12        4.18       -0.95      7.04 o 
  -9   1  12        0.04       -2.72      4.18 o 
  -8   1  12      357.79      352.86     10.25 o 
  -7   1  12       54.15       72.24      6.11 o 
  -6   1  12        0.40       -1.31      3.46 o 
  -5   1  12      106.70      104.83      5.40 o 
  -4   1  12      352.86      360.96      9.30 o 
  -3   1  12      279.87      295.90      8.04 o 
  -2   1  12        2.77        4.85      2.73 o 
  -1   1  12      175.65      170.93      5.66 o 
   0   1  12      471.39      511.72      9.23 o 
   1   1  12      324.38      313.78      7.10 o 
   2   1  12       53.05       70.42      3.84 o 
   3   1  12        0.13       -1.98      2.35 o 
   4   1  12       16.81       16.82      2.89 o 
   5   1  12      168.54      173.59      5.55 o 
   6   1  12      137.64      157.84      5.98 o 
   7   1  12      398.99      352.35      8.82 o 
   8   1  12        0.16       -3.40      3.50 o 
   9   1  12      195.26      193.87      7.90 o 
  10   1  12      149.22      153.60      7.41 o 
  11   1  12        4.93        2.62      4.06 o 
  12   1  12       45.98       42.78      5.32 o 
  13   1  12        8.90       11.98      5.12 o 
  14   1  12        0.19        0.65      4.91 o 
  15   1  12        5.20       20.95      6.38 o 
  16   1  12        5.36       23.53     10.59 o 
 -15   2  12       19.41       16.08      9.41 o 
 -14   2  12        3.17       11.95      7.41 o 
 -13   2  12       39.58       29.94     13.58 o 
 -12   2  12        5.01        5.48      9.73 o 
 -11   2  12       64.38       73.41      8.54 o 
 -10   2  12       34.69       42.28      6.88 o 
  -9   2  12       91.86       76.25      6.33 o 
  -8   2  12       28.54       31.32      4.70 o 
  -7   2  12      338.35      339.74      9.89 o 
  -6   2  12       74.66       76.41      5.52 o 
  -5   2  12      701.33      742.09     16.10 o 
  -4   2  12     1014.68     1054.02     16.60 o 
  -3   2  12      437.98      435.36      9.43 o 
  -2   2  12       77.31       75.80      4.04 o 
  -1   2  12        0.05       -2.35      2.35 o 
   0   2  12        1.43        2.72      2.50 o 
   1   2  12      161.63      146.16      5.00 o 
   2   2  12      341.05      333.27      7.25 o 
   3   2  12       49.13       44.10      3.42 o 
   4   2  12      205.31      219.29      6.20 o 
   5   2  12      138.37      147.77      5.26 o 
   6   2  12      539.16      541.73     10.76 o 
   7   2  12      274.97      287.64      8.04 o 
   8   2  12        2.87       -3.01      3.01 o 
   9   2  12      107.43       89.64      5.86 o 
  10   2  12      169.37      184.51      7.77 o 
  11   2  12      128.88      115.19      7.67 o 
  12   2  12        1.61        8.04      4.95 o 
  13   2  12       10.72        7.96      5.16 o 
  14   2  12        0.82       -4.89      4.89 o 
  15   2  12       28.42       46.77      6.71 o 
 -15   3  12       20.66       12.21      7.61 o 
 -14   3  12        1.23       -2.04      8.79 o 
 -13   3  12        6.60        3.03      7.26 o 
 -12   3  12       20.61       23.39      7.52 o 
 -11   3  12       35.06       37.48      7.75 o 
 -10   3  12        6.41       10.02      6.56 o 
  -9   3  12      274.88      265.44     11.89 o 
  -8   3  12       77.87       70.71      6.15 o 
  -7   3  12      689.88      662.24     12.95 o 
  -6   3  12      275.59      266.68      8.93 o 
  -5   3  12      234.95      230.53      9.82 o 
  -4   3  12       30.56       37.14      4.26 o 
  -3   3  12        0.01       -1.06      2.88 o 
  -2   3  12       74.27       84.84      4.58 o 
  -1   3  12        9.32        4.74      2.93 o 
   0   3  12      394.75      383.90      8.71 o 
   1   3  12        1.42        0.94      2.45 o 
   2   3  12      429.29      392.60      7.99 o 
   3   3  12      141.06      123.84      4.71 o 
   4   3  12       22.28       16.70      2.98 o 
   5   3  12       34.05       35.81      5.62 o 
   6   3  12       91.90       88.40      4.76 o 
   7   3  12      387.88      379.87      8.89 o 
   8   3  12       43.93       41.47      4.06 o 
   9   3  12      112.72      116.82      5.53 o 
  10   3  12       26.31       32.79      4.54 o 
  11   3  12        6.88       -0.26      5.77 o 
  12   3  12        7.96       19.33      5.37 o 
  13   3  12        0.08       -4.35      4.35 o 
  14   3  12       10.29        6.16      5.96 o 
  15   3  12        1.22       -5.81      6.30 o 
 -15   4  12        0.30       -7.06      7.06 o 
 -14   4  12       13.28       19.59      8.14 o 
 -13   4  12       15.73       17.93      7.71 o 
 -12   4  12        9.68       17.04      7.22 o 
 -11   4  12        5.82        9.33      6.81 o 
 -10   4  12      470.75      454.77     17.93 o 
  -9   4  12       94.10      104.88     11.56 o 
  -8   4  12       78.22       67.31      5.73 o 
  -7   4  12       70.07       54.14      5.28 o 
  -6   4  12      735.20      715.97     14.45 o 
  -5   4  12       19.62       24.22      4.34 o 
  -4   4  12       46.29       50.77      4.81 o 
  -3   4  12      124.55      118.54      5.89 o 
  -2   4  12      127.78      130.83      6.73 o 
  -1   4  12      122.16       96.10      4.82 o 
   0   4  12      131.14      134.19      5.42 o 
   1   4  12       53.44       56.29      5.17 o 
   2   4  12      437.12      484.31     10.06 o 
   3   4  12       94.36       86.93      4.18 o 
   4   4  12      354.83      331.53      7.35 o 
   5   4  12      229.00      270.89      7.19 o 
   6   4  12      465.03      451.94      9.40 o 
   7   4  12        1.28        6.91      3.06 o 
   8   4  12       67.35       71.11      6.16 o 
   9   4  12       38.36       25.06      5.20 o 
  10   4  12       20.71       15.72      5.17 o 
  11   4  12       23.24       19.88      5.31 o 
  12   4  12       25.02       21.72      6.48 o 
  13   4  12        4.17       -4.18      5.60 o 
  14   4  12       29.67       45.85      7.89 o 
 -14   5  12        1.60        2.10     11.22 o 
 -13   5  12        4.43       10.74      7.54 o 
 -12   5  12        0.00        4.81      7.20 o 
 -11   5  12      186.50      200.57     19.64 o 
 -10   5  12       18.56       16.01      6.89 o 
  -9   5  12       19.94       28.13      6.16 o 
  -8   5  12      234.05      241.35      8.97 o 
  -7   5  12        8.95        6.79      4.36 o 
  -6   5  12       29.07       33.60      5.25 o 
  -5   5  12      145.44      156.36      7.63 o 
  -4   5  12        5.08       -2.71      4.02 o 
  -3   5  12      570.95      548.57     12.06 o 
  -2   5  12        1.34        5.74      3.71 o 
  -1   5  12      995.13     1012.92     17.57 o 
   0   5  12      561.36      510.75     10.59 o 
   1   5  12      209.13      182.32      6.41 o 
   2   5  12      386.70      381.78      9.00 o 
   3   5  12      113.90      116.57      5.49 o 
   4   5  12      808.20      794.55     14.93 o 
   5   5  12      199.47      207.92     10.81 o 
   6   5  12      456.66      454.34     12.32 o 
   7   5  12       98.31       91.79      6.45 o 
   8   5  12      267.59      263.04      9.96 o 
   9   5  12      199.94      199.04     10.46 o 
  10   5  12        6.83       -1.28      5.15 o 
  11   5  12       48.83       57.89      7.51 o 
  12   5  12       16.92        6.72      6.04 o 
  13   5  12        0.73        7.90      7.33 o 
  14   5  12        0.11        5.40      7.87 o 
 -13   6  12        5.65        0.40     15.87 o 
 -12   6  12        2.46        3.81      8.46 o 
 -11   6  12       12.19        4.16      8.61 o 
 -10   6  12        0.12       -0.39      7.62 o 
  -9   6  12       16.25       11.87      5.59 o 
  -8   6  12      114.68      123.21      6.86 o 
  -7   6  12        8.19       13.24      4.39 o 
  -6   6  12        8.50       10.37      4.46 o 
  -5   6  12       13.99       14.93      4.53 o 
  -4   6  12       31.55       22.22      4.83 o 
  -3   6  12       64.69       64.42      5.63 o 
  -2   6  12      198.00      194.12      8.12 o 
  -1   6  12       40.03       38.61      4.95 o 
   0   6  12      266.60      265.32      9.30 o 
   1   6  12      209.33      193.73     11.53 o 
   2   6  12      296.93      266.41      8.44 o 
   3   6  12      224.10      216.44      7.72 o 
   4   6  12      245.78      239.80      8.24 o 
   5   6  12       96.64      111.36      6.68 o 
   6   6  12      335.16      362.96     17.80 o 
   7   6  12       12.04        3.50      5.69 o 
   8   6  12        5.75       -4.22      5.58 o 
   9   6  12       39.10       52.37     10.23 o 
  10   6  12       34.64       36.67      7.67 o 
  11   6  12        1.41        3.62      6.38 o 
  12   6  12        2.26       -2.69      6.60 o 
  13   6  12        0.41       -5.10      8.07 o 
 -12   7  12        2.84        8.43      8.57 o 
 -11   7  12       18.55       27.35      9.06 o 
 -10   7  12        3.05        2.83      6.42 o 
  -9   7  12       39.30       40.59      8.13 o 
  -8   7  12      226.55      217.42     10.66 o 
  -7   7  12       15.25       15.88      5.16 o 
  -6   7  12       15.56       24.05      5.29 o 
  -5   7  12        5.54        1.36      4.80 o 
  -4   7  12       16.86       12.17      5.22 o 
  -3   7  12      101.85       99.11      7.28 o 
  -2   7  12       66.56       57.12      6.35 o 
  -1   7  12        0.33       -2.68      4.46 o 
   0   7  12       68.44       84.85      8.39 o 
   1   7  12      155.26      150.06      8.32 o 
   2   7  12       73.65       73.39      6.84 o 
   3   7  12       57.67       61.90      6.60 o 
   4   7  12      130.92      117.78      8.24 o 
   5   7  12       17.65       11.41      6.11 o 
   6   7  12       78.59       79.87      8.43 o 
   7   7  12       52.73       67.72     10.16 o 
   8   7  12        0.64       -5.69      5.69 o 
   9   7  12        5.66        8.55      6.34 o 
  10   7  12        1.87        5.32      6.71 o 
  11   7  12        1.33        6.13      7.17 o 
  12   7  12       32.88       39.57      8.99 o 
 -11   8  12        0.00       -2.27      7.43 o 
 -10   8  12       22.05       20.75      7.60 o 
  -9   8  12        5.05       -3.99      6.37 o 
  -8   8  12        0.40       -0.21      5.29 o 
  -7   8  12       84.55       90.36      7.90 o 
  -6   8  12       29.94       29.31      5.61 o 
  -5   8  12       97.22       93.91      7.02 o 
  -4   8  12        3.06       12.18      5.29 o 
  -3   8  12        7.43        4.22      4.96 o 
  -2   8  12       15.47       13.18      5.11 o 
  -1   8  12       13.66        7.34      5.07 o 
   0   8  12       39.91       42.95      6.06 o 
   1   8  12       39.52       39.81      6.14 o 
   2   8  12       16.20       11.61      5.27 o 
   3   8  12       20.66       20.60      5.70 o 
   4   8  12        0.07        0.39      6.27 o 
   5   8  12       15.62       22.82      6.67 o 
   6   8  12       17.95       11.54      6.45 o 
   7   8  12        9.23       14.61      6.70 o 
   8   8  12        0.47        0.70      6.45 o 
   9   8  12        4.36       10.29      7.39 o 
  10   8  12       39.84       48.39      8.56 o 
  11   8  12        2.97        4.32      8.80 o 
  -9   9  12        4.64       -5.01      6.49 o 
  -8   9  12       38.04       31.55      7.87 o 
  -7   9  12        2.64        2.33      5.42 o 
  -6   9  12       27.73       11.11      5.13 o 
  -5   9  12        2.94        1.87      4.89 o 
  -4   9  12       82.34       73.51      6.54 o 
  -3   9  12       33.21       41.91      6.42 o 
  -2   9  12        2.02       11.85      5.19 o 
  -1   9  12       20.77       20.00      5.69 o 
   0   9  12        0.83       -1.70      5.63 o 
   1   9  12        1.23       -0.33      5.11 o 
   2   9  12      151.85      140.87      8.96 o 
   3   9  12        0.07        0.38      5.26 o 
   4   9  12      123.04      117.07      8.58 o 
   5   9  12       12.42       10.41      7.51 o 
   6   9  12       39.82       21.81     10.14 o 
   7   9  12       29.42       26.83      7.46 o 
   8   9  12        6.88        5.24      7.16 o 
   9   9  12       17.46       10.26     13.29 o 
  -7  10  12       13.90       -1.60      8.56 o 
  -6  10  12        0.09       -5.40      5.40 o 
  -5  10  12        0.34        2.04      5.03 o 
  -4  10  12        3.37        0.46      4.83 o 
  -3  10  12       16.27       19.76      5.89 o 
  -2  10  12       15.90       16.70      5.91 o 
  -1  10  12       30.74       32.43      6.36 o 
   0  10  12       22.22       19.47      6.06 o 
   1  10  12        9.94       13.45      5.94 o 
   2  10  12       20.63       27.31      7.74 o 
   3  10  12        0.15        6.29      6.68 o 
   4  10  12       20.16       11.79      6.01 o 
   5  10  12        0.18        3.50      5.78 o 
   6  10  12       34.28       41.74      8.06 o 
  -2  11  12       21.67       12.17     13.18 o 
  -1  11  12       31.02       40.56     16.54 o 
   0  11  12        1.39       -5.13      5.49 o 
   1  11  12        6.67        2.53      9.36 o 
   2  11  12        2.07       -7.47     11.76 o 
 -15   0  13        7.36       -3.95     11.84 o 
 -13   0  13        6.40        4.62     11.50 o 
 -11   0  13        2.12        3.57      7.30 o 
  -9   0  13       52.25       37.31      7.07 o 
  -7   0  13       27.14       39.90     10.92 o 
  -5   0  13     1951.26     1894.19     34.54 o 
  -3   0  13       50.04       35.89      5.35 o 
  -1   0  13      296.55      275.18      9.88 o 
   1   0  13       20.58       12.84      4.24 o 
   3   0  13       37.93       46.48      5.38 o 
   5   0  13       47.81       39.47      7.92 o 
   7   0  13      122.67      134.50      9.79 o 
   9   0  13     1343.58     1355.48     32.76 o 
  11   0  13       28.07       21.69      7.43 o 
  13   0  13        0.04       -7.56      7.79 o 
  15   0  13        0.50       -8.01      8.01 o 
 -15   1  13       10.67        0.92      9.31 o 
 -14   1  13       22.41       27.55     10.45 o 
 -13   1  13       17.41       23.20      7.69 o 
 -12   1  13        9.54       14.98      6.95 o 
 -11   1  13        0.42       -2.75      7.91 o 
 -10   1  13       10.93        5.96      6.69 o 
  -9   1  13       13.99       17.76      4.61 o 
  -8   1  13        7.17        1.38      4.03 o 
  -7   1  13      254.01      255.23     15.09 o 
  -6   1  13      147.58      141.68      6.84 o 
  -5   1  13       82.38       65.11      6.22 o 
  -4   1  13      242.78      254.71      7.75 o 
  -3   1  13        1.91        1.37      2.90 o 
  -2   1  13       15.43       16.10      3.19 o 
  -1   1  13       29.25       24.07      3.21 o 
   0   1  13       59.22       75.90      4.19 o 
   1   1  13       61.51       70.18      4.13 o 
   2   1  13       72.45       66.23      4.04 o 
   3   1  13        1.88        5.25      3.37 o 
   4   1  13      670.26      659.72     11.33 o 
   5   1  13       10.51        2.95      3.05 o 
   6   1  13      318.17      319.96      7.87 o 
   7   1  13      227.93      210.16      7.14 o 
   8   1  13      150.70      148.59      6.45 o 
   9   1  13       19.10       23.19      4.79 o 
  10   1  13       13.71       18.20      5.29 o 
  11   1  13        5.60        4.59      4.12 o 
  12   1  13        5.18        2.43      4.92 o 
  13   1  13        2.13        1.78      6.90 o 
  14   1  13       14.19       16.94      6.64 o 
  15   1  13        3.28       -5.80      5.80 o 
 -15   2  13       31.92       38.30     10.91 o 
 -14   2  13        0.04       11.51      7.68 o 
 -13   2  13        5.50        8.22      6.97 o 
 -12   2  13       42.91       20.83     15.16 o 
 -11   2  13       23.91       20.23      6.89 o 
 -10   2  13       12.97       10.94      6.17 o 
  -9   2  13       31.37       30.00      5.56 o 
  -8   2  13      421.75      464.98     12.25 o 
  -7   2  13       24.18       33.23      4.79 o 
  -6   2  13      210.81      202.51      7.95 o 
  -5   2  13      137.80      141.04      6.88 o 
  -4   2  13     1360.53     1404.23     20.96 o 
  -3   2  13      165.81      159.86      6.27 o 
  -2   2  13      155.75      142.30      5.37 o 
  -1   2  13      186.42      155.38      5.49 o 
   0   2  13       56.25       69.18      4.13 o 
   1   2  13        7.47        0.91      2.67 o 
   2   2  13      190.62      208.46      6.22 o 
   3   2  13        0.02       -2.58      2.58 o 
   4   2  13        5.01       -2.68      2.68 o 
   5   2  13       15.00       18.12      3.40 o 
   6   2  13        2.65       -2.97      2.97 o 
   7   2  13      218.86      239.03      8.97 o 
   8   2  13      105.46      110.77      5.72 o 
   9   2  13       60.19       60.78      5.00 o 
  10   2  13      246.64      248.88      8.11 o 
  11   2  13       35.59       38.00      5.88 o 
  12   2  13        0.23       -4.39      4.39 o 
  13   2  13       22.83       23.74      8.43 o 
  14   2  13        0.13        0.80      5.31 o 
  15   2  13       10.56        4.46      9.88 o 
 -14   3  13       20.15       17.68      8.29 o 
 -13   3  13       33.18       37.00      9.03 o 
 -12   3  13        0.00       -5.45      6.04 o 
 -11   3  13        7.98        1.77      6.47 o 
 -10   3  13       39.38       22.88      7.41 o 
  -9   3  13        1.86       -0.02      5.34 o 
  -8   3  13      228.07      218.81      8.74 o 
  -7   3  13       20.41       11.94      3.87 o 
  -6   3  13        0.13       -3.78      3.78 o 
  -5   3  13      771.60      790.09     15.73 o 
  -4   3  13      254.14      261.07      9.04 o 
  -3   3  13      274.76      279.95      8.10 o 
  -2   3  13       42.83       32.73      4.82 o 
  -1   3  13      517.60      479.65     10.29 o 
   0   3  13        3.28        3.78      3.21 o 
   1   3  13      231.30      226.07      6.42 o 
   2   3  13      110.91      114.81      4.84 o 
   3   3  13        7.26       -2.50      2.71 o 
   4   3  13       68.28       63.06      5.70 o 
   5   3  13        0.44        0.97      2.90 o 
   6   3  13       71.62       68.42      4.71 o 
   7   3  13      248.52      276.13      7.88 o 
   8   3  13        0.30       -3.08      3.40 o 
   9   3  13        1.20       -0.38      3.76 o 
  10   3  13       91.64       92.04      5.93 o 
  11   3  13        2.70       -1.98      6.44 o 
  12   3  13        0.92       -4.62      4.62 o 
  13   3  13        2.96        2.42      5.35 o 
  14   3  13        0.05       -2.46      6.12 o 
 -14   4  13        4.15        4.00      7.56 o 
 -13   4  13       12.49       16.17      7.48 o 
 -12   4  13       12.70       13.63      7.47 o 
 -11   4  13        8.60       20.01      7.32 o 
 -10   4  13        3.57        2.25      6.35 o 
  -9   4  13      383.49      383.05     17.82 o 
  -8   4  13       18.67       16.48      4.76 o 
  -7   4  13       12.42        6.60      4.70 o 
  -6   4  13      107.10       83.22      6.56 o 
  -5   4  13      240.09      233.78     10.35 o 
  -4   4  13        0.04       -1.30      3.84 o 
  -3   4  13      559.75      521.66     12.03 o 
  -2   4  13       20.18       15.62      3.77 o 
  -1   4  13       39.33       41.76      4.20 o 
   0   4  13       44.51       53.58      4.46 o 
   1   4  13      235.26      221.32      7.23 o 
   2   4  13       56.74       47.06      4.26 o 
   3   4  13      114.22      126.07      5.03 o 
   4   4  13       69.96       64.45      4.14 o 
   5   4  13       96.56       72.55      4.26 o 
   6   4  13      185.24      181.35      6.27 o 
   7   4  13       45.46       48.21      5.77 o 
   8   4  13      240.71      247.40     11.58 o 
   9   4  13        8.71        6.37      4.90 o 
  10   4  13       35.49       30.52      5.62 o 
  11   4  13        0.02       -1.08      4.79 o 
  12   4  13        0.25       -1.70      5.79 o 
  13   4  13        2.02       -3.03      6.10 o 
  14   4  13        2.90       13.62      7.01 o 
 -13   5  13        0.00       -2.70      7.02 o 
 -12   5  13       13.29        4.38      7.19 o 
 -11   5  13        3.53        7.45      6.88 o 
 -10   5  13        8.75        7.18      6.84 o 
  -9   5  13        0.30       -0.32      5.16 o 
  -8   5  13       17.16       15.08      4.73 o 
  -7   5  13      119.83       97.38      6.60 o 
  -6   5  13       20.35       18.68      5.00 o 
  -5   5  13      111.62       98.10      6.85 o 
  -4   5  13       19.89       15.74      5.64 o 
  -3   5  13        5.59       12.78      4.57 o 
  -2   5  13      109.86       97.46      6.47 o 
  -1   5  13        3.42       -0.45      3.51 o 
   0   5  13       77.61       58.07      4.59 o 
   1   5  13       20.31       20.42      3.87 o 
   2   5  13       10.64        9.25      3.46 o 
   3   5  13        6.34        6.81      3.49 o 
   4   5  13        7.21        1.91      3.87 o 
   5   5  13       24.43       15.71      4.21 o 
   6   5  13        0.00       -2.39      4.10 o 
   7   5  13       11.87       -3.13      4.76 o 
   8   5  13        0.00       -4.15      4.15 o 
   9   5  13       21.68       16.51      6.41 o 
  10   5  13       29.19       30.04      6.69 o 
  11   5  13        3.86       -2.34      6.23 o 
  12   5  13        0.00       -5.87      5.87 o 
  13   5  13        0.02       -9.03      9.03 o 
 -12   6  13        4.45        3.19      8.68 o 
 -11   6  13        3.64       15.87     13.69 o 
 -10   6  13       15.70       14.69      8.82 o 
  -9   6  13       19.50       25.49      7.24 o 
  -8   6  13       28.25       29.21      5.81 o 
  -7   6  13        2.41        7.08      5.10 o 
  -6   6  13       15.24        6.50      5.47 o 
  -5   6  13        0.88       -4.72      4.72 o 
  -4   6  13       59.49       53.80      6.63 o 
  -3   6  13       60.77       60.34      6.67 o 
  -2   6  13       90.36       84.10      7.23 o 
  -1   6  13        0.06       -4.26      4.26 o 
   0   6  13        2.78        3.79      4.80 o 
   1   6  13       13.20        6.96      4.97 o 
   2   6  13       53.65       42.61      5.36 o 
   3   6  13       90.10       70.88      6.07 o 
   4   6  13      111.97      121.61      7.00 o 
   5   6  13        0.48        1.45      4.11 o 
   6   6  13        0.26       -5.59      5.59 o 
   7   6  13        3.57       -0.19      6.12 o 
   8   6  13        0.07        7.77      6.19 o 
   9   6  13        0.69       -4.23      7.47 o 
  10   6  13        0.94       -0.92      6.41 o 
  11   6  13        5.66       -0.37      6.72 o 
  12   6  13        0.89       -8.56     10.47 o 
 -11   7  13       18.74       18.82      9.27 o 
 -10   7  13        0.53        9.26      7.26 o 
  -9   7  13       92.13       98.11      8.63 o 
  -8   7  13        0.10        9.79      5.87 o 
  -7   7  13       39.14       37.64      6.15 o 
  -6   7  13      178.72      185.63      9.64 o 
  -5   7  13       29.51       35.71      6.30 o 
  -4   7  13        2.83       -3.26      5.65 o 
  -3   7  13       27.57       33.18      5.96 o 
  -2   7  13       62.75       41.75      6.07 o 
  -1   7  13       50.92       41.16      6.20 o 
   0   7  13       91.80       86.12      7.47 o 
   1   7  13       39.57       34.71      5.98 o 
   2   7  13        3.83        9.92      5.11 o 
   3   7  13      134.23      113.63     13.20 o 
   4   7  13       64.47       49.71      7.30 o 
   5   7  13      131.54      150.97      9.14 o 
   6   7  13       19.99        7.11      6.40 o 
   7   7  13        0.10        0.95      6.19 o 
   8   7  13        0.24       -1.92     12.89 o 
   9   7  13       14.64       23.67      7.53 o 
  10   7  13        5.62        0.88      8.64 o 
  11   7  13       32.63       29.83      8.63 o 
 -10   8  13       11.39       25.11     11.76 o 
  -9   8  13        1.24        0.45      6.03 o 
  -8   8  13        9.76        9.28      6.09 o 
  -7   8  13       21.00       24.45      5.77 o 
  -6   8  13       67.89       75.20      7.51 o 
  -5   8  13        3.60        4.56      6.69 o 
  -4   8  13        2.49        1.33      5.24 o 
  -3   8  13        3.72       -2.62      4.78 o 
  -2   8  13        3.29        7.37      5.31 o 
  -1   8  13       66.07       63.82      9.78 o 
   0   8  13        4.64        6.45      5.30 o 
   1   8  13        3.26       -0.73      5.02 o 
   2   8  13        9.24       10.02      5.48 o 
   3   8  13        2.64        8.35      5.44 o 
   4   8  13       42.51       36.35      6.59 o 
   5   8  13       26.15       38.67      6.66 o 
   6   8  13        1.88       -4.34      5.89 o 
   7   8  13       13.74        0.89      7.73 o 
   8   8  13        3.16        6.14      6.77 o 
   9   8  13        6.77        8.29      7.40 o 
  -8   9  13        0.72        0.91      7.34 o 
  -7   9  13        9.93        8.76      6.22 o 
  -6   9  13       49.79       41.64      6.36 o 
  -5   9  13       26.06       33.61      6.11 o 
  -4   9  13        0.39        2.25      5.37 o 
  -3   9  13       46.86       41.49      7.22 o 
  -2   9  13        2.77        6.52      5.36 o 
  -1   9  13       14.06       11.06      5.66 o 
   0   9  13       16.38       22.04      6.19 o 
   1   9  13       32.79       27.60      8.07 o 
   2   9  13       36.24       29.04      6.42 o 
   3   9  13      117.46       95.51      8.38 o 
   4   9  13        0.02       -0.79      5.35 o 
   5   9  13       50.32       69.48      7.79 o 
   6   9  13       16.26       29.35      7.05 o 
   7   9  13        0.45        4.95      7.19 o 
  -5  10  13        0.19       -6.09      7.14 o 
  -4  10  13       19.66        2.62      5.30 o 
  -3  10  13        8.33        5.53      5.90 o 
  -2  10  13       28.54       39.65      7.07 o 
  -1  10  13        0.35        0.70      5.76 o 
   0  10  13       19.93       30.30      6.83 o 
   1  10  13       41.70       43.19      7.24 o 
   2  10  13       36.70       46.05      7.36 o 
   3  10  13        1.52        2.56      5.90 o 
   4  10  13        0.70       -0.13      5.75 o 
 -14   0  14       14.10       24.35     14.95 o 
 -12   0  14       90.73      102.10     18.22 o 
 -10   0  14       14.12       -1.15     10.24 o 
  -8   0  14      145.27      155.65     10.90 o 
  -6   0  14      460.48      496.77     17.76 o 
  -4   0  14     1417.22     1367.01     27.39 o 
  -2   0  14      220.17      218.73      9.68 o 
   0   0  14      165.74      138.87      7.87 o 
   2   0  14        1.45       -3.15      3.85 o 
   4   0  14       48.72       52.93      5.95 o 
   6   0  14        3.70       -2.31      4.34 o 
   8   0  14      640.27      658.47     17.43 o 
  10   0  14        0.05        9.47      6.26 o 
  12   0  14       18.45       20.17      9.06 o 
  14   0  14        0.70       -8.61      8.61 o 
 -14   1  14        9.34       14.97     10.05 o 
 -13   1  14        3.39       -8.62     12.89 o 
 -12   1  14        0.23       -0.54      6.80 o 
 -11   1  14       27.42       23.90      7.24 o 
 -10   1  14        0.47       -5.42      5.42 o 
  -9   1  14        1.66       -1.89      3.91 o 
  -8   1  14       32.56       31.19      5.32 o 
  -7   1  14        0.35       -4.05      4.27 o 
  -6   1  14       66.72       73.44      5.78 o 
  -5   1  14       77.60       66.49      5.13 o 
  -4   1  14        7.07        9.60      3.75 o 
  -3   1  14      281.03      291.62      7.74 o 
  -2   1  14       46.60       51.82      4.20 o 
  -1   1  14        2.02        4.54      3.02 o 
   0   1  14        7.82       14.67      3.27 o 
   1   1  14        0.71       -2.37      2.86 o 
   2   1  14      110.34      115.46      5.14 o 
   3   1  14       29.28       31.43      3.68 o 
   4   1  14       69.26       55.02      4.38 o 
   5   1  14      282.01      276.86      7.61 o 
   6   1  14       25.62       19.14      3.71 o 
   7   1  14       46.25       55.88      4.51 o 
   8   1  14        6.89        8.40      3.68 o 
   9   1  14      182.70      246.22     14.43 o 
  10   1  14        5.76       15.75      4.18 o 
  11   1  14       16.68       19.28      5.44 o 
  12   1  14        0.65        3.97      5.14 o 
  13   1  14        2.83       -5.07      5.07 o 
  14   1  14        2.04       -5.56      5.56 o 
 -14   2  14        9.26        9.09     12.68 o 
 -13   2  14       12.81       16.81      8.09 o 
 -12   2  14       25.20       23.46      7.87 o 
 -11   2  14       48.06       69.44      8.95 o 
 -10   2  14       32.19       31.88      8.94 o 
  -9   2  14       31.94       42.83      6.91 o 
  -8   2  14        2.28        0.24      4.09 o 
  -7   2  14      313.04      313.78     10.14 o 
  -6   2  14      257.14      243.26      9.03 o 
  -5   2  14       22.13       26.96      6.54 o 
  -4   2  14      192.63      176.63      6.89 o 
  -3   2  14        0.10       -3.16      3.16 o 
  -2   2  14       91.28       88.31      6.33 o 
  -1   2  14      167.03      183.96      6.82 o 
   0   2  14      620.82      629.78     11.35 o 
   1   2  14        2.46       -0.07      2.99 o 
   2   2  14        5.39       -2.75      2.75 o 
   3   2  14        0.95       -2.86      2.86 o 
   4   2  14        0.02       -2.88      2.88 o 
   5   2  14       93.69      102.46      5.05 o 
   6   2  14      419.03      422.23      9.40 o 
   7   2  14      281.61      281.49      8.47 o 
   8   2  14      151.70      162.64      6.90 o 
   9   2  14       13.68       26.61      4.39 o 
  10   2  14       50.44       55.27      5.52 o 
  11   2  14       10.53        9.15      4.48 o 
  12   2  14       31.08       37.11      6.20 o 
  13   2  14        1.14        6.44      5.29 o 
  14   2  14        1.92       -5.41      5.41 o 
 -13   3  14        2.46       10.55      7.58 o 
 -12   3  14        2.34       -7.07      7.56 o 
 -11   3  14        6.91        9.50      6.74 o 
 -10   3  14       19.22        4.35      6.77 o 
  -9   3  14       21.78       20.96      6.43 o 
  -8   3  14        2.74        3.70      4.54 o 
  -7   3  14       77.56       74.32      6.64 o 
  -6   3  14       17.44        9.46      5.96 o 
  -5   3  14      520.70      536.30     12.93 o 
  -4   3  14        0.04       -0.55      4.21 o 
  -3   3  14      500.33      531.08     11.65 o 
  -2   3  14       90.69       64.26      5.02 o 
  -1   3  14      246.08      253.65      8.07 o 
   0   3  14      112.75      121.31      5.74 o 
   1   3  14        1.06        1.15      2.89 o 
   2   3  14        0.00       -2.78      2.78 o 
   3   3  14       94.33       88.83      4.67 o 
   4   3  14      158.81      161.74      5.90 o 
   5   3  14       11.42        7.68      3.41 o 
   6   3  14       73.76       82.55      4.85 o 
   7   3  14      267.03      269.86      9.40 o 
   8   3  14      564.13      575.39     13.15 o 
   9   3  14       32.58       29.84      5.34 o 
  10   3  14        2.92        6.34      5.08 o 
  11   3  14       41.13       27.85      5.95 o 
  12   3  14        0.26        6.92      5.33 o 
  13   3  14       13.38       11.14      5.83 o 
 -13   4  14       20.21       28.08      8.97 o 
 -12   4  14        0.29       -6.45      6.45 o 
 -11   4  14        0.00       13.50      7.29 o 
 -10   4  14      162.96      165.06     11.93 o 
  -9   4  14        3.72        1.94      5.33 o 
  -8   4  14       24.54       28.63      5.38 o 
  -7   4  14        0.95       -3.21      4.51 o 
  -6   4  14       10.04       -2.25      4.67 o 
  -5   4  14      224.29      242.20      9.92 o 
  -4   4  14      172.40      172.71      8.46 o 
  -3   4  14      379.25      410.90     11.71 o 
  -2   4  14        9.06        8.10      4.02 o 
  -1   4  14      325.14      344.62      9.14 o 
   0   4  14       65.91       72.46      5.06 o 
   1   4  14       24.96       18.77      4.37 o 
   2   4  14       79.62       64.35      5.17 o 
   3   4  14      191.51      196.57      6.33 o 
   4   4  14      270.32      244.69      7.02 o 
   5   4  14      323.77      325.51      8.64 o 
   6   4  14     1003.02     1075.58     19.70 o 
   7   4  14      275.99      338.45     11.87 o 
   8   4  14      350.54      364.35     12.27 o 
   9   4  14       19.47       16.33      5.47 o 
  10   4  14      102.90       96.76      7.45 o 
  11   4  14        0.31       -0.70      5.82 o 
  12   4  14       79.99       74.61      8.63 o 
  13   4  14        0.07       -1.96      5.83 o 
 -12   5  14        0.07      -10.24     11.25 o 
 -11   5  14       20.43       19.10      8.56 o 
 -10   5  14        0.96        5.76      8.62 o 
  -9   5  14        6.07       17.04      5.65 o 
  -8   5  14        0.33        0.33      4.40 o 
  -7   5  14       84.46       83.00      6.39 o 
  -6   5  14       41.30       43.62      5.93 o 
  -5   5  14       82.04       67.04      6.52 o 
  -4   5  14      288.77      285.35     10.69 o 
  -3   5  14      316.88      327.87     10.99 o 
  -2   5  14      184.75      182.19      8.47 o 
  -1   5  14       61.46       60.14      7.85 o 
   0   5  14       24.98       33.60      4.72 o 
   1   5  14       86.51       82.24      5.70 o 
   2   5  14        0.03       -3.82      3.82 o 
   3   5  14       87.92       79.98      5.87 o 
   4   5  14       46.52       39.55      5.91 o 
   5   5  14        3.58        0.43      4.56 o 
   6   5  14       66.90       63.57      5.71 o 
   7   5  14       37.44       32.79      5.59 o 
   8   5  14        1.85        8.72      6.41 o 
   9   5  14        7.60        6.80      6.79 o 
  10   5  14       12.28        5.19      6.54 o 
  11   5  14        6.72        7.99      6.91 o 
  12   5  14        6.78        0.99      7.31 o 
 -11   6  14        0.46       -1.06      9.27 o 
 -10   6  14       12.61       22.84     10.08 o 
  -9   6  14       65.72       79.02      8.30 o 
  -8   6  14        2.78        3.83      5.20 o 
  -7   6  14       26.17       24.19      5.67 o 
  -6   6  14        0.40       -5.24      5.24 o 
  -5   6  14       12.40        9.56      5.75 o 
  -4   6  14        2.17       -1.22      5.14 o 
  -3   6  14      103.63       99.92      9.05 o 
  -2   6  14       22.27       17.41      5.78 o 
  -1   6  14       65.32       61.59      6.91 o 
   0   6  14      254.47      255.54     11.23 o 
   1   6  14        3.19       -4.81      4.81 o 
   2   6  14        0.88       -3.94      3.94 o 
   3   6  14        1.38        2.57      4.36 o 
   4   6  14        0.72       -1.43      4.23 o 
   5   6  14        1.86       -0.90      5.55 o 
   6   6  14       18.56       17.40      5.82 o 
   7   6  14       31.21       33.62     10.06 o 
   8   6  14        8.12       -0.61      6.11 o 
   9   6  14        8.13        3.61      6.65 o 
  10   6  14        2.56       10.76      7.18 o 
  11   6  14        0.73        0.50      6.67 o 
 -10   7  14       59.80       81.32     16.30 o 
  -9   7  14       32.15       32.06      9.72 o 
  -8   7  14       91.69      118.10      8.43 o 
  -7   7  14        7.98       11.64      5.55 o 
  -6   7  14       18.02       16.73      5.66 o 
  -5   7  14       11.25       17.68      6.02 o 
  -4   7  14       17.00        7.24      5.49 o 
  -3   7  14        9.56       -3.45      9.31 o 
  -2   7  14        0.00       -2.79      4.94 o 
  -1   7  14       10.50       13.66      5.53 o 
   0   7  14       55.37       68.01      7.19 o 
   1   7  14        1.31        4.07      5.29 o 
   2   7  14      112.66      106.98     10.19 o 
   3   7  14       30.91       19.09      5.83 o 
   4   7  14       38.19       24.20      6.96 o 
   5   7  14        0.43       -4.94      4.94 o 
   6   7  14      109.30      110.50      8.63 o 
   7   7  14        0.01        0.46      6.23 o 
   8   7  14       10.78       -4.60      6.06 o 
   9   7  14        1.48       -3.32      6.40 o 
  10   7  14       25.11       23.38      8.08 o 
  -8   8  14        0.07       -2.40      5.96 o 
  -7   8  14        0.00        5.25      5.39 o 
  -6   8  14        0.01       -5.03      5.03 o 
  -5   8  14       23.84       21.80      6.39 o 
  -4   8  14       10.34       11.03      5.88 o 
  -3   8  14        0.14        3.86      6.01 o 
  -2   8  14        9.40        2.27      5.53 o 
  -1   8  14       52.78       56.30      9.89 o 
   0   8  14        0.03       -1.31      5.23 o 
   1   8  14        3.57        5.36      5.62 o 
   2   8  14        1.99        4.24      5.59 o 
   3   8  14       74.18       74.47     10.53 o 
   4   8  14        1.24       -5.65      5.65 o 
   5   8  14       10.80        6.89      5.74 o 
   6   8  14        0.01        3.84      5.64 o 
   7   8  14       17.49        0.64      6.79 o 
   8   8  14        4.93        7.37      7.07 o 
  -6   9  14        2.98       -5.20      7.45 o 
  -5   9  14       21.20       19.07      6.20 o 
  -4   9  14        3.08       -5.60      5.60 o 
  -3   9  14        3.59       -3.53      5.56 o 
  -2   9  14       43.43       66.84     10.35 o 
  -1   9  14       19.24       22.78      6.46 o 
   0   9  14        4.26        6.02      6.02 o 
   1   9  14        9.03       13.60      6.31 o 
   2   9  14       35.23       36.30      7.15 o 
   3   9  14        1.86        1.97      5.85 o 
   4   9  14       12.89       13.67      6.60 o 
   5   9  14        0.40        6.42      6.80 o 
   6   9  14        2.91       12.13      8.67 o 
 -13   0  15        3.52        4.37     13.60 o 
 -11   0  15       12.40        5.63     12.17 o 
  -9   0  15        3.58        8.44      6.68 o 
  -7   0  15      280.74      305.14     18.50 o 
  -5   0  15       51.66       62.11      6.91 o 
  -3   0  15      162.64      168.95      9.02 o 
  -1   0  15      880.72      831.54     19.65 o 
   1   0  15      243.33      273.04     10.92 o 
   3   0  15      184.65      203.38      9.66 o 
   5   0  15      145.83      159.51      8.78 o 
   7   0  15        2.08       -4.59      4.59 o 
   9   0  15       31.07       33.43      6.10 o 
  11   0  15       14.00       17.01      6.91 o 
  13   0  15        0.18       23.99      9.87 o 
 -13   1  15       19.34       42.88     11.53 o 
 -12   1  15       11.31       14.08      9.34 o 
 -11   1  15        8.06        3.72      7.29 o 
 -10   1  15        9.66        7.11      5.87 o 
  -9   1  15        3.16       -2.46      5.17 o 
  -8   1  15      104.97      105.66      7.03 o 
  -7   1  15        4.60        1.36      5.94 o 
  -6   1  15      141.26      167.44      7.83 o 
  -5   1  15       58.97       69.19      5.99 o 
  -4   1  15       91.93       93.45      5.94 o 
  -3   1  15        3.95       -1.02      3.29 o 
  -2   1  15        0.73        2.68      3.41 o 
  -1   1  15      551.56      559.50     10.96 o 
   0   1  15       32.97       34.99      4.18 o 
   1   1  15      165.63      152.38      6.03 o 
   2   1  15       83.25       98.19      5.15 o 
   3   1  15        6.98        7.69      3.54 o 
   4   1  15      197.76      189.57      6.59 o 
   5   1  15       59.33       73.01      4.96 o 
   6   1  15        3.21        2.32      3.44 o 
   7   1  15      108.45      128.89      5.95 o 
   8   1  15       34.03       39.23      4.41 o 
   9   1  15       53.11       63.83      4.97 o 
  10   1  15        0.82       -2.31      4.16 o 
  11   1  15        0.02        4.39      4.64 o 
  12   1  15       21.53       19.35      5.90 o 
  13   1  15        2.64        9.46      6.64 o 
 -13   2  15       10.69       -8.89      8.89 o 
 -12   2  15        9.73       12.95      7.61 o 
 -11   2  15       21.86       13.92      8.83 o 
 -10   2  15        0.18       -0.33      6.83 o 
  -9   2  15       19.28       13.30      5.79 o 
  -8   2  15       62.74       70.61      7.90 o 
  -7   2  15        9.85        6.05      4.41 o 
  -6   2  15       16.14       14.41      4.51 o 
  -5   2  15       82.17       71.37      6.00 o 
  -4   2  15       93.26      109.00      6.10 o 
  -3   2  15      413.14      424.93     10.64 o 
  -2   2  15        8.85       11.08      4.00 o 
  -1   2  15      212.80      200.81      6.75 o 
   0   2  15       50.00       66.20      4.60 o 
   1   2  15      107.96      101.24      5.21 o 
   2   2  15       11.57        4.87      3.36 o 
   3   2  15        6.72        7.71      3.51 o 
   4   2  15      324.21      315.55      8.35 o 
   5   2  15       79.41       62.72      4.71 o 
   6   2  15      164.21      186.12      6.83 o 
   7   2  15      360.48      397.36      9.61 o 
   8   2  15       29.11       37.31      4.40 o 
   9   2  15        2.59       11.16      4.66 o 
  10   2  15        1.62        9.38      4.48 o 
  11   2  15        6.23       12.94      4.67 o 
  12   2  15        0.87       -1.38      4.95 o 
  13   2  15        0.00        3.47      5.83 o 
 -12   3  15        0.07       -2.49      7.34 o 
 -11   3  15        8.37       10.99      7.51 o 
 -10   3  15        1.10       -0.63      7.25 o 
  -9   3  15       10.08        9.83      5.68 o 
  -8   3  15        1.49       -4.31      4.31 o 
  -7   3  15       73.75      105.72      7.53 o 
  -6   3  15        9.47        6.22      4.79 o 
  -5   3  15      149.20      135.31      7.95 o 
  -4   3  15       94.33       86.45      6.39 o 
  -3   3  15        0.26        6.72      3.96 o 
  -2   3  15      402.48      389.34     10.15 o 
  -1   3  15        0.33        0.54      3.53 o 
   0   3  15        0.52        0.34      3.39 o 
   1   3  15        0.02       -2.87      2.87 o 
   2   3  15       17.57        7.66      3.38 o 
   3   3  15       84.80       93.96      5.62 o 
   4   3  15      215.71      200.42      6.80 o 
   5   3  15       79.84       72.07      4.90 o 
   6   3  15        2.51       -3.58      3.58 o 
   7   3  15      612.35      632.15     12.93 o 
   8   3  15       29.43       25.12      4.56 o 
   9   3  15        1.67        3.70      5.00 o 
  10   3  15       65.71       83.74     10.23 o 
  11   3  15        0.00        0.07      5.20 o 
  12   3  15        6.19       13.47      6.82 o 
 -12   4  15       94.35      101.86     11.27 o 
 -11   4  15       34.77       42.04      9.09 o 
 -10   4  15        9.13        8.34      7.29 o 
  -9   4  15       30.74       30.51      7.08 o 
  -8   4  15        0.39        1.77      4.76 o 
  -7   4  15        6.94       -2.03      4.73 o 
  -6   4  15        4.59        0.97      4.63 o 
  -5   4  15      103.69      102.03      7.47 o 
  -4   4  15        4.37        0.18      7.14 o 
  -3   4  15      397.74      359.31     11.95 o 
  -2   4  15      161.77      191.77      8.02 o 
  -1   4  15       75.22       83.13      5.56 o 
   0   4  15       86.27       86.02      5.52 o 
   1   4  15       62.76       58.89      5.00 o 
   2   4  15       36.10       19.66      4.15 o 
   3   4  15       17.61       13.39      4.17 o 
   4   4  15        1.01       -2.72      3.44 o 
   5   4  15        6.28        2.14      4.38 o 
   6   4  15        4.25        1.10      4.39 o 
   7   4  15        9.05       19.13      5.10 o 
   8   4  15       60.65       61.35      6.17 o 
   9   4  15        4.31       -3.40      5.50 o 
  10   4  15        5.77       13.03      5.39 o 
  11   4  15        2.41        4.14      6.21 o 
  12   4  15        3.40       -1.73      9.11 o 
 -11   5  15       36.92       63.16     12.71 o 
 -10   5  15        0.09        5.13      8.78 o 
  -9   5  15        0.12       -1.58      5.45 o 
  -8   5  15        0.03       -0.01      4.67 o 
  -7   5  15        5.96        1.20      4.88 o 
  -6   5  15       76.95       66.36      6.73 o 
  -5   5  15        2.85       -3.03      4.63 o 
  -4   5  15        0.65       -4.65      4.65 o 
  -3   5  15        4.66        5.03      6.28 o 
  -2   5  15      150.71      149.71      8.17 o 
  -1   5  15       47.62       54.73      7.70 o 
   0   5  15        0.12        3.64      4.64 o 
   1   5  15       92.77      101.62     11.58 o 
   2   5  15       65.72       52.42      6.21 o 
   3   5  15       34.24       31.47      6.30 o 
   4   5  15        1.91        1.59      4.61 o 
   5   5  15        1.04        2.74      4.67 o 
   6   5  15       17.88        7.83      4.80 o 
   7   5  15        0.00        5.35      4.83 o 
   8   5  15       42.71       45.88      8.48 o 
   9   5  15       23.17       23.20      7.78 o 
  10   5  15        0.09        5.96      7.05 o 
  11   5  15       30.01       24.49     10.58 o 
 -10   6  15       13.79       13.88     10.25 o 
  -9   6  15       18.39       18.42      6.24 o 
  -8   6  15       38.24       29.55      6.59 o 
  -7   6  15        2.95        9.78      5.55 o 
  -6   6  15        8.98       16.30      8.57 o 
  -5   6  15        0.75       -5.55      5.55 o 
  -4   6  15        0.95        1.36      5.64 o 
  -3   6  15        0.04        2.15      5.43 o 
  -2   6  15      137.44      140.42      9.18 o 
  -1   6  15        8.11        2.58      5.48 o 
   0   6  15        3.15        0.53      9.71 o 
   1   6  15        2.91       -3.34      5.06 o 
   2   6  15       14.30       15.73      5.02 o 
   3   6  15       33.09       22.24      5.24 o 
   4   6  15        1.61        2.26      4.43 o 
   5   6  15       23.80       31.57      6.62 o 
   6   6  15       49.59       41.87      7.13 o 
   7   6  15       16.36       15.90      6.19 o 
   8   6  15       41.72       34.55      8.16 o 
   9   6  15       11.41       12.09      7.38 o 
  10   6  15        3.25        5.47     16.62 o 
  -9   7  15       20.25       39.88     14.02 o 
  -8   7  15        4.89       -5.46      5.46 o 
  -7   7  15        2.43        9.61      5.85 o 
  -6   7  15        4.49       12.18      6.18 o 
  -5   7  15        0.02       -0.59      5.77 o 
  -4   7  15        2.50        5.27      5.90 o 
  -3   7  15        0.93        1.27      5.74 o 
  -2   7  15       30.55       30.50      6.73 o 
  -1   7  15        0.06       -5.34      5.34 o 
   0   7  15       82.19       73.85      7.67 o 
   1   7  15       99.52       96.61      8.36 o 
   2   7  15       15.73        5.08      5.71 o 
   3   7  15        9.02       17.23      6.16 o 
   4   7  15        0.05       -1.97      5.44 o 
   5   7  15       42.66       39.09      7.20 o 
   6   7  15        0.15       -5.19      5.19 o 
   7   7  15       28.23       22.85      6.79 o 
   8   7  15       10.38       13.20      7.48 o 
  -7   8  15        0.66       13.85     14.53 o 
  -6   8  15        6.53        5.05      5.79 o 
  -5   8  15        2.24       -0.10      5.73 o 
  -4   8  15        1.42        3.62      6.14 o 
  -3   8  15        9.93       15.35      6.40 o 
  -2   8  15       87.17       92.56      8.53 o 
  -1   8  15        6.79        4.33      5.86 o 
   0   8  15       11.04       11.60      6.20 o 
   1   8  15        5.07        6.56      5.97 o 
   2   8  15       62.24       79.54      8.33 o 
   3   8  15        4.07        1.66      5.75 o 
   4   8  15       37.57       44.88      7.26 o 
   5   8  15        0.49       -4.58      5.70 o 
   6   8  15        0.38       -5.48      5.48 o 
  -3   9  15       37.63       32.55      8.02 o 
  -2   9  15        2.27       -5.92      5.92 o 
  -1   9  15        7.41        5.64      6.34 o 
   0   9  15       25.30       35.78      7.27 o 
   1   9  15       34.95       46.90      7.83 o 
   2   9  15       31.73       54.17      7.83 o 
   3   9  15       13.96        5.84      8.43 o 
 -12   0  16       53.01       49.96     17.38 o 
 -10   0  16        0.93       -7.14     10.75 o 
  -8   0  16        3.04       -1.06      7.30 o 
  -6   0  16       46.13       60.94      8.58 o 
  -4   0  16      576.87      558.34     16.39 o 
  -2   0  16      149.20      123.35      8.55 o 
   0   0  16      467.69      513.62     17.29 o 
   2   0  16        0.33        3.76      6.34 o 
   4   0  16      319.64      318.51     15.19 o 
   6   0  16       23.14       14.40      5.52 o 
   8   0  16       12.46       16.00      6.82 o 
  10   0  16       12.43       12.11      5.72 o 
  12   0  16       24.45       35.89      7.73 o 
 -12   1  16        2.89        1.47      9.66 o 
 -11   1  16        6.92       10.62      9.41 o 
 -10   1  16       22.78       25.53      6.75 o 
  -9   1  16        9.52       -2.08      5.88 o 
  -8   1  16        5.42        2.31      7.69 o 
  -7   1  16      374.18      408.28     13.53 o 
  -6   1  16        0.12        4.99      4.48 o 
  -5   1  16        2.19        5.74      4.23 o 
  -4   1  16        4.08       -3.73      3.73 o 
  -3   1  16       86.72       77.29      5.21 o 
  -2   1  16       22.13        3.52      3.63 o 
  -1   1  16        1.98        3.69      3.78 o 
   0   1  16      401.81      419.88      9.77 o 
   1   1  16        3.06        0.56      3.63 o 
   2   1  16      220.55      219.68      7.38 o 
   3   1  16      456.54      490.76     10.58 o 
   4   1  16       11.28       12.47      3.86 o 
   5   1  16        1.71       -3.39      3.39 o 
   6   1  16      135.21      134.24      6.11 o 
   7   1  16       24.42       22.74      4.22 o 
   8   1  16       16.33       11.64      3.88 o 
   9   1  16       99.05      130.72      7.55 o 
  10   1  16       98.62      113.67      6.68 o 
  11   1  16       43.73       40.16      5.21 o 
  12   1  16       11.36        5.17      6.70 o 
 -12   2  16       14.46       27.61     10.23 o 
 -11   2  16        3.11       12.19      7.80 o 
 -10   2  16        7.33        2.79      5.91 o 
  -9   2  16        0.73       -5.42      5.42 o 
  -8   2  16       63.29       80.39      9.52 o 
  -7   2  16        0.54       -1.04      4.91 o 
  -6   2  16        0.57        1.50      4.78 o 
  -5   2  16      294.38      325.02     10.86 o 
  -4   2  16        0.40       -0.91      3.90 o 
  -3   2  16       13.96        4.57      3.94 o 
  -2   2  16        8.26       14.19      4.23 o 
  -1   2  16       14.44       14.03      3.81 o 
   0   2  16        4.65        8.28      3.65 o 
   1   2  16       11.18        8.13      3.71 o 
   2   2  16       47.66       35.79      4.39 o 
   3   2  16      121.44      130.37      5.97 o 
   4   2  16        1.39        1.19      4.19 o 
   5   2  16       16.31       12.18      3.98 o 
   6   2  16        0.93       -2.55      3.58 o 
   7   2  16       25.42       26.15      4.68 o 
   8   2  16       86.49       92.99      6.01 o 
   9   2  16      105.01      123.07      6.72 o 
  10   2  16      143.68      154.68      8.29 o 
  11   2  16       23.04       23.85      6.14 o 
 -11   3  16        0.08       -3.19      7.37 o 
 -10   3  16        3.19        8.65      9.79 o 
  -9   3  16        0.17       -5.06      5.69 o 
  -8   3  16        4.42       -3.20      4.91 o 
  -7   3  16        6.22        4.86      4.94 o 
  -6   3  16       66.35       76.84      7.21 o 
  -5   3  16       68.22       75.77      7.12 o 
  -4   3  16       36.20       27.94      5.64 o 
  -3   3  16       20.71       19.88      4.53 o 
  -2   3  16       36.76       34.28      4.64 o 
  -1   3  16        1.04       -2.15      3.64 o 
   0   3  16        3.18       -3.07      3.81 o 
   1   3  16       79.75       71.28      4.98 o 
   2   3  16        5.97        7.68      3.71 o 
   3   3  16       32.81       21.48      4.20 o 
   4   3  16      232.61      263.60      7.92 o 
   5   3  16        4.66       -3.76      3.76 o 
   6   3  16        1.16        2.12      3.88 o 
   7   3  16        1.84        9.22      4.77 o 
   8   3  16       33.75       37.45      5.66 o 
   9   3  16      111.72      141.65      8.02 o 
  10   3  16       47.64       62.26      9.16 o 
  11   3  16       23.43       32.59      7.33 o 
 -11   4  16       49.79       64.31     12.63 o 
 -10   4  16       33.41       47.43      9.18 o 
  -9   4  16        7.43       11.03      6.65 o 
  -8   4  16        3.76        8.23      5.35 o 
  -7   4  16        1.76       -1.49      4.98 o 
  -6   4  16       14.03       12.69      5.50 o 
  -5   4  16        4.84       -0.27      4.99 o 
  -4   4  16       15.83        7.73      5.20 o 
  -3   4  16       10.04        5.67      5.00 o 
  -2   4  16      112.98      134.26      7.30 o 
  -1   4  16        0.42       -3.75      4.19 o 
   0   4  16       53.00       74.06      6.08 o 
   1   4  16       41.89       39.79      5.43 o 
   2   4  16      180.87      186.99      8.32 o 
   3   4  16       31.23       22.75      5.01 o 
   4   4  16        6.39        5.37      3.82 o 
   5   4  16       60.52       63.54      6.21 o 
   6   4  16       18.22        7.78      4.73 o 
   7   4  16        5.38        2.83      4.51 o 
   8   4  16       10.59        8.85      5.32 o 
   9   4  16        7.81        8.56      5.24 o 
  10   4  16       61.05       83.69     10.55 o 
 -10   5  16       29.96       37.95     15.45 o 
  -9   5  16        0.87        1.23      5.76 o 
  -8   5  16        0.19        0.49      5.63 o 
  -7   5  16        1.44       -5.85      5.85 o 
  -6   5  16        4.53       -3.97      5.69 o 
  -5   5  16       10.54        9.01      6.18 o 
  -4   5  16        1.41        1.38      5.85 o 
  -3   5  16      284.64      340.97     15.33 o 
  -2   5  16        2.97        6.30      6.99 o 
  -1   5  16        0.86       -0.25      5.61 o 
   0   5  16      129.52      132.81      8.21 o 
   1   5  16       30.92       32.96      5.91 o 
   2   5  16        2.10        4.55      4.95 o 
   3   5  16       26.59       32.44      5.83 o 
   4   5  16       19.08        4.30      4.93 o 
   5   5  16        7.60        4.99      4.92 o 
   6   5  16      115.13      123.40      8.11 o 
   7   5  16       13.03       -2.30      8.28 o 
   8   5  16       10.20       14.58      6.42 o 
   9   5  16        9.58        7.96      9.49 o 
  -8   6  16        0.45       -1.44      5.90 o 
  -7   6  16        3.06        5.89      5.81 o 
  -6   6  16        3.61        2.23      6.03 o 
  -5   6  16        0.39       -5.95      5.95 o 
  -4   6  16       17.18       16.33      6.67 o 
  -3   6  16        0.24       -5.81      5.81 o 
  -2   6  16       26.30       27.46      6.86 o 
  -1   6  16       88.44       93.25      9.73 o 
   0   6  16       68.47       74.89      8.05 o 
   1   6  16        9.80        3.91      5.82 o 
   2   6  16      173.37      196.11      9.39 o 
   3   6  16       68.57       83.58      7.23 o 
   4   6  16       24.86       15.15      6.37 o 
   5   6  16        1.95        6.22      6.05 o 
   6   6  16       13.65       22.30      6.52 o 
   7   6  16       39.84       49.40      7.66 o 
   8   6  16        8.00        2.80      5.98 o 
  -7   7  16        0.00       12.89      9.33 o 
  -6   7  16        0.26       -1.42      6.26 o 
  -5   7  16        3.65       -3.47      6.08 o 
  -4   7  16       12.66       25.29      6.84 o 
  -3   7  16        0.07       -4.47      5.84 o 
  -2   7  16       34.98       25.09      7.03 o 
  -1   7  16        2.77       -0.69      6.01 o 
   0   7  16      109.34      122.28      9.37 o 
   1   7  16       71.18       67.14      8.91 o 
   2   7  16        2.12        2.11      5.97 o 
   3   7  16       19.79       27.93      6.87 o 
   4   7  16        9.59        3.32      9.71 o 
   5   7  16       16.76       24.59      6.90 o 
   6   7  16        0.24        0.34      5.77 o 
  -4   8  16       12.05       24.66      8.00 o 
  -3   8  16       12.74       23.09      7.08 o 
  -2   8  16        5.68        6.98     11.61 o 
  -1   8  16        6.42        5.02      6.60 o 
   0   8  16        0.63       -6.20      6.20 o 
   1   8  16      165.97      189.87     11.33 o 
   2   8  16        0.47       -2.49      6.16 o 
   3   8  16        8.82       -3.27      6.20 o 
   4   8  16       23.22       22.57      9.24 o 
 -11   0  17       59.71       63.65     17.97 o 
  -9   0  17        7.03        6.38     12.34 o 
  -7   0  17       33.54       69.67     11.79 o 
  -5   0  17       16.80        3.32      6.90 o 
  -3   0  17        6.58       -3.51      5.27 o 
  -1   0  17      112.31      132.32      9.07 o 
   1   0  17      112.33      121.23      8.83 o 
   3   0  17       65.73       68.13      7.74 o 
   5   0  17        3.16       -5.09      5.09 o 
   7   0  17      168.70      176.16     13.73 o 
   9   0  17      118.98      150.44     10.20 o 
 -11   1  17        2.38        0.61      9.00 o 
 -10   1  17        0.03        2.20      9.20 o 
  -9   1  17       43.69       64.75      8.40 o 
  -8   1  17       52.15       56.61      9.39 o 
  -7   1  17        0.63       -0.26      5.62 o 
  -6   1  17        0.00       -0.34      4.96 o 
  -5   1  17       18.65       20.34      4.67 o 
  -4   1  17       95.25       92.62      6.30 o 
  -3   1  17       10.69        4.39      4.14 o 
  -2   1  17       22.44        9.64      3.96 o 
  -1   1  17       73.15       64.60      5.20 o 
   0   1  17        4.37       11.18      4.13 o 
   1   1  17      332.32      334.25      9.25 o 
   2   1  17      458.59      494.20     11.04 o 
   3   1  17      307.62      322.09     11.07 o 
   4   1  17       47.48       42.73      4.97 o 
   5   1  17        0.46       -3.62      3.62 o 
   6   1  17        0.06        0.41      3.70 o 
   7   1  17       49.16       56.40      5.07 o 
   8   1  17        6.15        4.13      4.33 o 
   9   1  17       57.08       63.50      7.42 o 
  10   1  17        3.75       -2.69      4.13 o 
 -10   2  17       13.76       18.28      7.94 o 
  -9   2  17        4.52       -5.76      5.76 o 
  -8   2  17       18.45       32.81      8.47 o 
  -7   2  17        0.33        1.03      5.71 o 
  -6   2  17       66.79       75.30      7.13 o 
  -5   2  17       12.37       15.82      5.66 o 
  -4   2  17        7.57        1.63      4.11 o 
  -3   2  17       27.32       12.51      4.44 o 
  -2   2  17        0.00       -0.16      4.14 o 
  -1   2  17        0.89       -3.20      3.45 o 
   0   2  17       18.95       19.05      4.16 o 
   1   2  17        4.31        4.94      3.84 o 
   2   2  17        0.21       -1.30      3.64 o 
   3   2  17       57.14       75.20      5.29 o 
   4   2  17        0.26       -3.53      3.53 o 
   5   2  17       11.89        8.85      4.26 o 
   6   2  17        0.47        7.85      4.30 o 
   7   2  17        4.60        9.29      4.36 o 
   8   2  17       18.03        9.32      4.48 o 
   9   2  17       10.94        5.75      4.89 o 
  10   2  17        8.04       18.67      5.24 o 
 -10   3  17        7.61       19.61      8.72 o 
  -9   3  17        7.49       12.13      6.88 o 
  -8   3  17       46.69       51.08      7.25 o 
  -7   3  17       12.69       26.50      7.86 o 
  -6   3  17        4.11       -0.20      5.19 o 
  -5   3  17       13.35        2.57      5.52 o 
  -4   3  17        0.75       -4.85      4.85 o 
  -3   3  17      229.76      249.41     11.18 o 
  -2   3  17       40.57       29.73      5.30 o 
  -1   3  17        0.29       -4.12      4.12 o 
   0   3  17        3.62       -1.07      4.03 o 
   1   3  17        9.32        3.93      3.70 o 
   2   3  17      210.79      210.63      8.17 o 
   3   3  17        2.07       -3.47      3.47 o 
   4   3  17       73.14       86.71      5.83 o 
   5   3  17      170.60      177.74      7.44 o 
   6   3  17        0.01        3.88      4.76 o 
   7   3  17       29.83       29.57      5.70 o 
   8   3  17        0.27       -4.44      4.44 o 
   9   3  17        5.75       -2.17      4.65 o 
  10   3  17        3.97       25.02     12.68 o 
  -9   4  17       16.56       26.01      9.15 o 
  -8   4  17        3.59        0.06      4.93 o 
  -7   4  17       11.31       15.62      5.80 o 
  -6   4  17       22.80       18.41      5.98 o 
  -5   4  17        9.57       13.99      5.62 o 
  -4   4  17       50.03       65.93      7.12 o 
  -3   4  17       43.36       55.34      6.47 o 
  -2   4  17        0.05        1.39      4.62 o 
  -1   4  17        0.63       -4.70      4.70 o 
   0   4  17        0.30        6.07      5.10 o 
   1   4  17        1.03       -4.67      4.67 o 
   2   4  17       82.20       83.46      7.27 o 
   3   4  17       54.28       43.83      6.49 o 
   4   4  17       30.55       28.26      6.10 o 
   5   4  17       19.66       17.72      5.71 o 
   6   4  17       15.22        5.80      5.23 o 
   7   4  17        6.56        1.84      5.27 o 
   8   4  17       47.52       48.93      6.77 o 
   9   4  17       28.18       28.44      7.17 o 
  -8   5  17        0.00       -1.98      5.81 o 
  -7   5  17        3.19        3.48      6.50 o 
  -6   5  17       49.65       57.34     12.07 o 
  -5   5  17        0.05       -3.44      6.00 o 
  -4   5  17        0.08       -0.38      6.00 o 
  -3   5  17        9.51        6.04      6.37 o 
  -2   5  17       72.46       74.08      8.34 o 
  -1   5  17        1.88        4.74      5.94 o 
   0   5  17        5.94        2.06      5.45 o 
   1   5  17       85.34       91.27     10.35 o 
   2   5  17        0.00        8.31      5.30 o 
   3   5  17       58.74       62.20      6.98 o 
   4   5  17       12.01       10.13      5.54 o 
   5   5  17       90.85      104.83      8.00 o 
   6   5  17        0.09       -2.02      5.73 o 
   7   5  17       16.73       16.99      6.69 o 
   8   5  17        0.26       14.80     10.24 o 
  -6   6  17       44.37       54.17      9.96 o 
  -5   6  17        0.74       -2.09      6.33 o 
  -4   6  17       71.73      101.63      9.43 o 
  -3   6  17       20.73        2.57      6.15 o 
  -2   6  17        0.54       -3.14      5.91 o 
  -1   6  17       27.12       30.23      7.31 o 
   0   6  17       76.59       75.83      8.62 o 
   1   6  17        0.07       -5.44      5.44 o 
   2   6  17       12.62       12.52      5.61 o 
   3   6  17        4.81        6.21      6.30 o 
   4   6  17       53.58       50.97      8.07 o 
   5   6  17       34.26       39.08      7.59 o 
   6   6  17        9.32       12.62      6.45 o 
  -4   7  17       11.01       10.09      7.05 o 
  -3   7  17        8.29       -3.84      6.48 o 
  -2   7  17        0.07        1.60      6.61 o 
  -1   7  17        0.25        0.92      6.36 o 
   0   7  17        0.68       -1.89      6.28 o 
   1   7  17       83.29      101.75      9.42 o 
   2   7  17        0.01       -2.67      6.16 o 
   3   7  17       46.72       63.19      8.57 o 
   4   7  17       19.63       42.12     16.58 o 
  -8   0  18        5.37       20.99     14.36 o 
  -6   0  18       12.73       10.27      7.48 o 
  -4   0  18       84.57       88.99     12.74 o 
  -2   0  18       56.34       31.13      6.71 o 
   0   0  18       31.41       14.50      6.16 o 
   2   0  18        0.07        8.40      5.80 o 
   4   0  18        9.13       -0.18      5.64 o 
   6   0  18       82.43       97.60      8.65 o 
   8   0  18        2.62        4.39      5.72 o 
  -9   1  18       14.22       10.52     13.48 o 
  -8   1  18        2.43        2.93      7.43 o 
  -7   1  18       17.29       27.87      7.36 o 
  -6   1  18       16.90       25.59      7.27 o 
  -5   1  18       24.42       17.13      5.36 o 
  -4   1  18       34.52       18.91      4.98 o 
  -3   1  18        6.88       -2.69      4.18 o 
  -2   1  18       10.44        4.62      4.04 o 
  -1   1  18        7.87        3.91      4.03 o 
   0   1  18        1.94       -1.48      3.99 o 
   1   1  18      521.99      587.29     13.82 o 
   2   1  18       29.86       30.92      4.77 o 
   3   1  18        4.43        4.63      4.16 o 
   4   1  18       45.08       34.71      4.85 o 
   5   1  18       27.56       30.07      4.68 o 
   6   1  18       35.92       37.33      4.84 o 
   7   1  18       15.77       24.46      5.04 o 
   8   1  18       20.94       20.14      6.36 o 
   9   1  18       16.73       25.09      6.46 o 
  -9   2  18        8.78       21.02      8.50 o 
  -8   2  18       18.18       26.99      8.48 o 
  -7   2  18        0.49        2.95      6.26 o 
  -6   2  18       10.97        8.94      5.59 o 
  -5   2  18        0.00       -2.36      5.09 o 
  -4   2  18        6.32        4.15      4.87 o 
  -3   2  18       60.03       50.08      6.07 o 
  -2   2  18        0.42       -4.45      4.45 o 
  -1   2  18       11.97        6.52      4.08 o 
   0   2  18        4.89       -3.69      3.69 o 
   1   2  18        4.06       -1.80      3.65 o 
   2   2  18        5.22        0.68      3.86 o 
   3   2  18       16.74       21.54      4.47 o 
   4   2  18       40.09       31.86      4.76 o 
   5   2  18       65.60       65.09      5.93 o 
   6   2  18        6.25        7.32      4.42 o 
   7   2  18        3.26        7.68      4.48 o 
   8   2  18        8.76       16.76      5.45 o 
  -8   3  18        4.43       -5.65      5.65 o 
  -7   3  18       35.34       38.82      6.86 o 
  -6   3  18       31.36       22.87      6.32 o 
  -5   3  18      118.11      126.58      9.03 o 
  -4   3  18        7.94       10.18      5.77 o 
  -3   3  18       74.21       85.94      7.01 o 
  -2   3  18       10.39       14.32      5.05 o 
  -1   3  18        5.07        7.44      5.00 o 
   0   3  18       39.68       47.90      5.96 o 
   1   3  18        4.07        1.53      5.15 o 
   2   3  18       34.75       40.94      5.45 o 
   3   3  18       21.17       20.34      5.04 o 
   4   3  18       30.01       32.66      5.35 o 
   5   3  18       30.11       24.16      7.38 o 
   6   3  18       67.26       73.43      9.80 o 
   7   3  18       12.53       13.75      5.93 o 
   8   3  18       36.88       31.97      6.52 o 
  -7   4  18        7.98        6.82      6.82 o 
  -6   4  18       43.73       39.61      7.80 o 
  -5   4  18       15.70       27.32      7.48 o 
  -4   4  18       19.33       26.95      7.44 o 
  -3   4  18       56.37       86.37      9.12 o 
  -2   4  18       10.37        0.67      5.20 o 
  -1   4  18       11.06        8.80      5.55 o 
   0   4  18        8.14        2.53      5.05 o 
   1   4  18        8.30        7.23      5.50 o 
   2   4  18        0.89        4.48      5.20 o 
   3   4  18        6.05        4.83      5.28 o 
   4   4  18       18.06       17.72      5.80 o 
   5   4  18        6.82        6.58      8.39 o 
   6   4  18        0.27       -5.04      5.07 o 
   7   4  18       19.97       31.98      6.48 o 
  -6   5  18        5.50        2.11      9.25 o 
  -5   5  18       11.03       16.47      7.02 o 
  -4   5  18       19.41       13.67      7.23 o 
  -3   5  18       35.04       44.35      8.27 o 
  -2   5  18        0.02       -4.34      6.27 o 
  -1   5  18        4.43       -0.15      6.24 o 
   0   5  18        0.74       -4.36      5.26 o 
   1   5  18        3.68        4.16      5.41 o 
   2   5  18        0.36       -4.77      4.77 o 
   3   5  18        6.52       -2.51      5.23 o 
   4   5  18       19.38       20.67      6.08 o 
   5   5  18        1.27       -0.97      5.42 o 
  -3   6  18       49.62       63.65      8.84 o 
  -2   6  18       40.07       45.69      8.54 o 
  -1   6  18       57.49       86.22      9.28 o 
   0   6  18       12.41       24.86      7.30 o 
   1   6  18        0.69        7.44      6.67 o 
   2   6  18        1.12        2.42      6.39 o 
   3   6  18       13.00       38.56     10.84 o 
  -7   0  19        2.18       -2.10     13.10 o 
  -5   0  19       80.28       94.26     10.85 o 
  -3   0  19        0.78        3.44      5.99 o 
  -1   0  19       54.28       65.20      7.93 o 
   1   0  19       38.16       40.13      7.23 o 
   3   0  19        5.38       -1.29      5.71 o 
   5   0  19       52.21       60.47      7.96 o 
   7   0  19       33.70       30.48     15.95 o 
  -7   1  19        4.61       11.91      6.73 o 
  -6   1  19       53.04       85.58      9.26 o 
  -5   1  19        1.74       -3.98      4.97 o 
  -4   1  19        0.08       -4.64      4.64 o 
  -3   1  19       21.19       20.70      5.53 o 
  -2   1  19        0.37       -3.75      3.75 o 
  -1   1  19        8.04        3.02      4.18 o 
   0   1  19      180.77      209.37      7.98 o 
   1   1  19        0.09        1.74      4.07 o 
   2   1  19       65.56       54.12      5.36 o 
   3   1  19        3.88        4.38      5.24 o 
   4   1  19       66.85       48.00      5.30 o 
   5   1  19       13.75        8.38      4.57 o 
   6   1  19        4.97        4.04      4.49 o 
   7   1  19        9.24       12.15     13.06 o 
  -6   2  19       11.98       11.04      5.94 o 
  -5   2  19        7.47        5.29      5.77 o 
  -4   2  19       16.19       16.48      5.56 o 
  -3   2  19        0.17       -4.86      4.86 o 
  -2   2  19        5.14        0.87      5.70 o 
  -1   2  19       10.96        4.74      5.09 o 
   0   2  19       15.42       25.34      5.03 o 
   1   2  19        4.55        6.40      4.44 o 
   2   2  19        3.41        5.31      4.18 o 
   3   2  19        1.78       -1.71      4.25 o 
   4   2  19       16.62       14.61      5.30 o 
   5   2  19        7.48        7.14      4.53 o 
   6   2  19        4.32       -0.14      4.27 o 
  -6   3  19       24.73       -7.30     13.77 o 
  -5   3  19        2.40        0.59      5.63 o 
  -4   3  19       81.03       98.69      8.46 o 
  -3   3  19        3.54       -5.22      5.22 o 
  -2   3  19        5.15        8.55      5.56 o 
  -1   3  19       24.37       36.38      6.58 o 
   0   3  19       14.57       13.95      5.96 o 
   1   3  19        2.15        8.00      5.80 o 
   2   3  19        0.46       -4.53      4.53 o 
   3   3  19      109.26      103.77      7.17 o 
   4   3  19        5.13       -5.35      5.35 o 
   5   3  19       16.25        7.65      5.76 o 
  -4   4  19        1.11        8.72      7.05 o 
  -3   4  19        0.00       -8.53      8.53 o 
  -2   4  19       15.78       14.26      7.58 o 
  -1   4  19        2.76        1.11      5.38 o 
   0   4  19        8.68        3.30      5.64 o 
   1   4  19        1.45        0.23      5.33 o 
   2   4  19        1.26       -1.78      5.28 o 
   3   4  19        0.41       -5.21      5.21 o 
   4   4  19        2.29       -6.44      6.44 o 
  -1   5  19        1.71       10.92     13.94 o 
   0   5  19       20.33       25.78     15.45 o 
  -4   0  20        1.20       17.55     14.78 o 
  -2   0  20       44.30       49.96      7.86 o 
   0   0  20       17.48       23.48      6.98 o 
   2   0  20       15.65       12.05      6.55 o 
  -3   1  20        3.73       -3.35      6.70 o 
  -2   1  20       49.17       42.86      5.96 o 
  -1   1  20       52.48       53.77      8.62 o 
   0   1  20       31.31       39.30      5.80 o 
   1   1  20       18.78       18.53      6.53 o 
   2   1  20       23.71       26.20      4.97 o 
   3   1  20       27.02       20.40      4.93 o 
  -3   2  20        1.83      -10.16     11.59 o 
  -2   2  20        2.85        1.06      5.17 o 
  -1   2  20        0.26       -4.97      4.97 o 
   0   2  20        3.54       -2.50      4.75 o 
   1   2  20        9.69        5.07      4.98 o 
   2   2  20        0.02        7.00      6.49 o 
                                                 
